# Supplementary material for: Lytic Spectra of Tailed Bacteriophages: A Systematic Review and Meta-Analysis
Source: Viruses. 2024 Dec 4;16(12):1879. doi: 10.3390/v16121879 (PMC11680127; doi:10.3390/v16121879)
Supplement: Supplementary file 1 [file viruses-16-01879-s001.zip]

Archive with 7 entries (6 files):
- Supplement/
- Supplement/Code S1.pdf
- Supplement/Data S1.xlsx
- Supplement/Data S2.xlsx
- Supplement/Data S3.xlsx
- Supplement/Figures S1-S4.pdf
- Supplement/Table S1. PRISMA 2020 checklist.pdf
