# Supplementary material for: Lytic Spectra of Tailed Bacteriophages: A Systematic Review and Meta-Analysis
Source: Viruses. 2024 Dec 4;16(12):1879. doi: 10.3390/v16121879 (PMC11680127; doi:10.3390/v16121879)
Supplement: Supplementary file 1 [file viruses-16-01879-s001.zip › Supplement/Data S1.xlsx]

## Sheet: Explanation
Ivan M. Pchelin, Andrei V. Smolensky, Daniil V. Azarov and Artemiy E. Goncharov Lytic spectra of tailed bacteriophages: a systematic review and meta-analysis Data S1
The sheet “Source selection” describes evaluation of deduplicated documents identified through PubMed and Scopus searches.
The sheet “Excluded at data extraction” lists studies selected during the initial source assessment, but later excluded.
“Additional sources” were added manually to the dataset after preliminary data analysis.
On the sheet “Data”, each row corresponds to a bacteriophage. So, there may be multiple rows with the same document ID. For every particular bacteriophage, we analyzed one literature source. When two host range types could be extracted from publication, each one was recorded as an independent entry.
Key to color codes:
White		Data from original publications
Orange		Data from the NCBI website retrieved by queries with phage genome accessions
Green		Interpretation of original data
Blue		Results of taxonomic and bioinformatic analyses

## Sheet: Source selection
Title	PubMed ID	Original research article	Full text retrieved	1 Novel phage	2 Host range studied	3 At least 10 wild type strains of Host 1	4 Genome seq available	5 Representative collection	Decision
Efficacy of polyvalent bacteriophage P-27/HP to control multidrug resistant Staphylococcus aureus associated with human infections	20607539	Yes	Yes	Yes	Yes	Yes	No		Excluded 4
In vitro management of hospital Pseudomonas aeruginosa biofilm using indigenous T7-like lytic phage	20711581	Yes	Yes	Yes	Yes	No			Excluded 3
Characterization of filamentous bacteriophage PE226 infecting Ralstonia solanacearum strains	21054700	Yes	Yes	Yes	Yes	No			Excluded 3
Chemically immobilized T4-bacteriophage for specific Escherichia coli detection using surface plasmon resonance	21079850	Yes	Yes	No					Excluded 1
Novel lytic bacteriophages from soil that lyse Burkholderia pseudomallei	21091532	Yes	Yes	Yes	Yes	Yes	Yes	No	Excluded 5
Genomic and functional analyses of Rhodococcus equi phages ReqiPepy6, ReqiPoco6, ReqiPine5, and ReqiDocB7	21097585	Yes	Yes	Yes	Yes	Yes	Yes	Yes	Selected
Efficacy of a broad host range lytic bacteriophage against E. coli adhered to urothelium	21140149	Yes	Yes	No					Excluded 1
Wide host range and strong lytic activity of Staphylococcus aureus lytic phage Stau2	21148689	Yes	Yes	Yes	Yes	Yes	Yes	Yes	Selected
The Pseudomonas aeruginosa generalized transducing phage phiPA3 is a new member of the phiKZ-like group of 'jumbo' phages, and infects model laboratory strains and clinical isolates from cystic fibrosis patients	21163841	Yes	Yes	Yes	Yes	Yes	Yes	Yes	Selected
Bacteriophage reporter technology for sensing and detecting microbial targets	21165607	No
Isolation and characterization of phages infecting Bacillus cereus	21299576	Yes	Yes	Yes	Yes	No			Excluded 3
Isolation and characterisation of KP34--a novel φKMV-like bacteriophage for Klebsiella pneumoniae	21327407	Yes	Yes	Yes	Yes	No			Excluded 3
Pulmonary bacteriophage therapy on Pseudomonas aeruginosa cystic fibrosis strains: first steps towards treatment and prevention	21347240	Yes	Yes	Yes	Yes	Yes	Yes	No	Excluded 5
Isolation and characterisation of a novel Podoviridae-phage infecting Weissella cibaria N 22 from Nham, a Thai fermented pork sausage	21356460	Yes	Yes	Yes	Yes	No			Excluded 3
Bacteriophage-mediated transduction of antibiotic resistance in enterococci	21395627	Yes	Yes	No					Excluded 1
Synthetic inter-species cooperation of host and virus for targeted genetic evolution	21396406	Yes	Yes	No					Excluded 1
Phenotypic and genotypic variations within a single bacteriophage species	21429206	Yes	Yes	Yes	Yes	Yes	Yes	Yes	Selected
Prophage-stimulated toxin production in Clostridium difficile NAP1/027 lysogens	21441508	Yes	Yes	Yes	Yes	Yes	Yes	Yes	Selected
Isolation of bacteriophage host strains of Bacteroides species suitable for tracking sources of animal faecal pollution in water	21443742	Yes	Yes	Yes	Yes	Yes	No		Excluded 4
Local biotic environment shapes the spatial scale of bacteriophage adaptation to bacteria	21460566	Yes	Yes	Yes	No				Excluded 2
The genomes and comparative genomics of Lactobacillus delbrueckii phages	21465086	Yes	Yes	No					Excluded 1
Local bacteriophage isolates showed anti- Escherichia coli O157:H7 potency in an experimental ligated rabbit ileal loop model	21542784	Yes	Yes	Yes	Yes	No			Excluded 3
Sequencing and characterization of Pseudomonas aeruginosa phage JG004	21569567	Yes	Yes	Yes	Yes	Yes	Yes	No	Excluded 5
Comparative genomics of four closely related Clostridium perfringens bacteriophages reveals variable evolution among core genes with therapeutic potential	21631945	Yes	Yes	Yes	No				Excluded 2
Chromosomal rearrangements in Salmonella enterica serovar Typhi strains isolated from asymptomatic human carriers	21652779	Yes	Yes	No					Excluded 1
Novel virulent and broad-host-range Erwinia amylovora bacteriophages reveal a high degree of mosaicism and a relationship to Enterobacteriaceae phages	21764969	Yes	Yes	Yes	Yes	Yes	Yes	No	Excluded 5
Isolation of generalized transducing bacteriophages for uropathogenic strains of Escherichia coli	21784916	Yes	Yes	Yes	Yes	No			Excluded 3
Molecular and physiological properties of bacteriophages from North America and Germany affecting the fire blight pathogen Erwinia amylovora	21791029	Yes	Yes	Yes	Yes	No			Excluded 3
Isolation and characterization of a novel podovirus which infects burkholderia pseudomallei	21791081	Yes	Yes	Yes	Yes	Yes	No		Excluded 4
Isolation and characterization of two bacteriophages with strong in vitro antimicrobial activity against Pseudomonas aeruginosa isolated from dogs with ocular infections	21801066	Yes	Yes	Yes	Yes	Yes	No		Excluded 4
Lytic myophage Abp53 encodes several proteins similar to those encoded by host Acinetobacter baumannii and phage phiKO2	21821767	Yes	Yes	Yes	Yes	Yes	No		Excluded 4
Genomic and proteomic characterization of the broad-host-range Salmonella phage PVP-SE1: creation of a new phage genus	21865376	Yes	Yes	Yes	Yes	No			Excluded 3
Lytic bacteriophages specific to Flavobacterium columnare rescue catfish, Clarias batrachus (Linn.) from columnaris disease	21882649	Yes	Yes	Yes	Yes	Yes	No		Excluded 4
Phage specificity of the freshwater fish pathogen Flavobacterium columnare	21890667	Yes	Yes	Yes	Yes	No			Excluded 3
Application of a bacteriophage cocktail to reduce Salmonella Typhimurium U288 contamination on pig skin	21899907	Yes	Yes	Yes	Yes	Yes	Yes	Yes	Selected
The distribution of mobile genetic elements (MGEs) in MRSA CC398 is associated with both host and country	21920902	Yes	Yes	No					Excluded 1
Microbiological and molecular assessment of bacteriophage ISP for the control of Staphylococcus aureus	21931710	Yes	Yes	Yes	Yes	Yes	Yes	Yes	Selected
Isolation and characterization of bacteriophages of Salmonella enterica serovar Pullorum	21934022	Yes	Yes	Yes	Yes	Yes	No		Excluded 4
Isolation and partial characterization of a virulent bacteriophage IHQ1 specific for Aeromonas punctata from stream water	21947462	Yes	Yes	Yes	Yes	No			Excluded 3
LysA2, the Lactobacillus casei bacteriophage A2 lysin is an endopeptidase active on a wide spectrum of lactic acid bacteria	21952940	Yes	Yes	No					Excluded 1
Specific detection of Campylobacter jejuni using the bacteriophage NCTC 12673 receptor binding protein as a probe	21955997	Yes	Yes	No					Excluded 1
Genotypic characterization of phage-typed indigenous soybean bradyrhizobia and their host range symbiotic effectiveness	21984348	Yes	Yes	Yes	No				Excluded 2
Global network of specific virus-host interactions in hypersaline environments	22003883	Yes	Yes	Yes	Yes	No			Excluded 3
Characterization and comparative genomic analysis of a novel bacteriophage, SFP10, simultaneously inhibiting both Salmonella enterica and Escherichia coli O157:H7	22020516	Yes	Yes	Yes	Yes	No			Excluded 3
Rapid genetic characterization of a novel Enterobacteria phage and determination of its host recognizing genes	22034817	Yes	No
Characterization of a bacteriophage, isolated from a cow with mastitis, that is lytic against Staphylococcus aureus strains	22045271	Yes	Yes	Yes	Yes	Yes	Yes	Yes	Selected
Salmonella Typhimurium-specific bacteriophage ΦSH19 and the origins of species specificity in the Vi01-like phage family	22047448	Yes	Yes	No					Excluded 1
Bacteriophage lysis of Enterococcus host strains: a tool for microbial source tracking?	22047499	Yes	Yes	No					Excluded 1
Characterization of induced Staphylococcus aureus bacteriophage SAP-26 and its anti-biofilm activity with rifampicin	22050201	Yes	Yes	Yes	Yes	Yes	Yes	No	Excluded 5
Cluster K mycobacteriophages: insights into the evolutionary origins of mycobacteriophage TM4	22053209	Yes	Yes	Yes	Yes	No			Excluded 3
Pathogen detection using engineered bacteriophages	22101465	No
Intestinal colonization by enteroaggregative Escherichia coli supports long-term bacteriophage replication in mice	22118225	Yes	Yes	Yes	Yes	Yes	Yes	Yes	Selected
An outer membrane porin protein modulates phage susceptibility in Edwardsiella ictaluri	22135098	Yes	Yes	No					Excluded 1
Characterization of DC1, a broad-host-range Bcep22-like podovirus	22139000	Yes	Yes	No					Excluded 1
Characterization of bacteriophages with a lytic effect on various Salmonella serotypes and Escherichia coli O157:H7	22145760	Yes	Yes	Yes	Yes	Yes	No		Excluded 4
Bacteriophages with potential for inactivation of fish pathogenic bacteria: survival, host specificity and effect on bacterial community structure	22163184	Yes	Yes	Yes	Yes	No			Excluded 3
Complete genome sequence of Salmonella enterica serovar typhimurium bacteriophage SPN1S	22205721	Yes	Yes	Yes	No				Excluded 2
BVPaP-3, a T7-like lytic phage of Pseudomonas aeruginosa: its isolation and characterisation	22215482	Yes	Yes	Yes	Yes	No			Excluded 3
Complete genome sequence and characterization of a broad-host range T4-like bacteriophage phiAS5 infecting Aeromonas salmonicida subsp. salmonicida	22226819	Yes	Yes	Yes	Yes	Yes	Yes	No	Excluded 5
Characterization of the ELPhiS prophage from Salmonella enterica serovar Enteritidis strain LK5	22247173	Yes	Yes	Yes	Yes	No			Excluded 3
Multiple genetic pathways to similar fitness limits during viral adaptation to a new host	22276534	Yes	Yes	No					Excluded 1
The genome and proteome of a Campylobacter coli bacteriophage vB_CcoM-IBB_35 reveal unusual features	22284308	Yes	Yes	No					Excluded 1
A T7 RNA polymerase-based toolkit for the concerted expression of clustered genes	22285639	Yes	Yes	No					Excluded 1
Comparative genomic analysis of two brucellaphages of distant origins	22300630	Yes	Yes	No					Excluded 1
Phage therapy pharmacology phage cocktails	22305091	No
Isolation and characterization of a lytic Myoviridae bacteriophage PAS-1 with broad infectivity in Aeromonas salmonicida	22314935	Yes	Yes	Yes	Yes	Yes	No		Excluded 4
Characterization of a new phage, termed ϕA318, which is specific for Vibrio alginolyticus	22327389	Yes	Yes	Yes	Yes	No			Excluded 3
Isolation and characterization of a novel indigenous intestinal N4-related coliphage vB_EcoP_G7C	22341309	Yes	Yes	Yes	Yes	Yes	Yes	No	Excluded 5
Pseudomonas syringae pv. actinidiae: a re-emerging, multi-faceted, pandemic pathogen	22353258	Yes	Yes	No					Excluded 1
Tasmancin and lysogenic bacteriophages induced from Erwinia tasmaniensis strains	22381912	Yes	Yes	Yes	Yes	Yes	Yes	Yes	Selected
Rapid diversification of coevolving marine Synechococcus and a virus	22388749	Yes	Yes	No					Excluded 1
Pathogenomics of Pasteurella multocida	22402726	No
Site-specific bacterial chromosome engineering: ΦC31 integrase mediated cassette exchange (IMCE).	22453661	Yes	Yes	No					Excluded 1
Bacteriophages BCP1-1 and BCP8-2 require divalent cations for efficient control of Bacillus cereus in fermented foods.	22475937	Yes	Yes	Yes	Yes	No			Excluded 3
Phage endolysins with broad antimicrobial activity against Enterococcus faecalis clinical strains.	22480295	Yes	Yes	No					Excluded 1
Isolation and characterization of wide host range lytic bacteriophage AP22 infecting Acinetobacter baumannii.	22506502	Yes	Yes	Yes	Yes	Yes	Yes	Yes	Selected
Emergence of atypical Mycoplasma agalactiae strains harboring a new prophage and associated with an alpine wild ungulate mortality episode.	22522685	Yes	Yes	No					Excluded 1
Multilocus sequence typing scheme for the characterization of 936-like phages infecting Lactococcus lactis.	22522686	Yes	Yes	No					Excluded 1
Novel lytic bacteriophage AB7-IBB1 of Acinetobacter baumannii: isolation, characterization and its effect on biofilm.	22552486	Yes	Yes	Yes	Yes	Yes	No		Excluded 4
Characterization of lytic Pseudomonas aeruginosa bacteriophages via biological properties and genomic sequences.	22562168	Yes	Yes	Yes	Yes	Yes	Yes	No	Excluded 5
Isolation of new Pseudomonas tolaasii bacteriophages and genomic investigation of the lytic phage BF7.	22568623	Yes	Yes	Yes	Yes	Yes	Yes	Yes	Selected
Comparative analysis of P2-type remnant prophage loci in Xenorhabdus bovienii and Xenorhabdus nematophila required for xenorhabdicin production.	22612724	Yes	Yes	No					Excluded 1
A comparison of Shiga-toxin 2 bacteriophage from classical enterohemorrhagic Escherichia coli serotypes and the German E. coli O104:H4 outbreak strain.	22649523	Yes	Yes	No					Excluded 1
Genome characteristics of a novel phage from Bacillus thuringiensis showing high similarity with phage from Bacillus cereus.	22649540	Yes	Yes	Yes	Yes	Yes	Yes	Yes	Selected
A method for evaluating the host range of bacteriophages using phages fluorescently labeled with 5-ethynyl-2'-deoxyuridine (EdU).	22660768	Yes	Yes	No					Excluded 1
Isolation and characterization of a novel bacteriophage φ4D lytic against Enterococcus faecalis strains.	22669253	Yes	Yes	Yes	Yes	Yes	No		Excluded 4
Comparative analysis of two phenotypically-similar but genomically-distinct Burkholderia cenocepacia-specific bacteriophages.	22676492	Yes	Yes	Yes	Yes	No			Excluded 3
Characterization of 4 T1-like lytic bacteriophages that lyse Shiga-toxin Escherichia coli O157:H7.	22691120	Yes	Yes	Yes	Yes	Yes	Yes	No	Excluded 5
Characterization of the Salmonella bacteriophage vB_SenS-Ent1.	22694898	Yes	Yes	Yes	Yes	Yes	Yes	Yes	Selected
Bacteriophage based probes for pathogen detection.	22724121	No
Genomics of staphylococcal Twort-like phages--potential therapeutics of the post-antibiotic era.	22748811	No
Genome sequence of temperate bacteriophage Psymv2 from Antarctic Dry Valley soil isolate Psychrobacter sp. MV2.	22760730	Yes	Yes	Yes	No				Excluded 2
Significance of the bacteriophage treatment schedule in reducing Salmonella colonization of poultry.	22773654	Yes	Yes	No					Excluded 1
Phage therapy to control multidrug-resistant Pseudomonas aeruginosa skin infections: in vitro and ex vivo experiments.	22777594	Yes	Yes	Yes	Yes	Yes	No		Excluded 4
A multivalent adsorption apparatus explains the broad host range of phage phi92: a comprehensive genomic and structural analysis.	22787233	Yes	Yes	No					Excluded 1
Isolation and characterization of bacteriophages infecting Xanthomonas arboricola pv. juglandis, the causal agent of walnut blight disease.	22806014	Yes	Yes	Yes	Yes	Yes	No		Excluded 4
Novel bacteriophages containing a genome of another bacteriophage within their genomes.	22815791	Yes	Yes	Yes	Yes	No			Excluded 3
Isolation and characterization of ZZ1, a novel lytic phage that infects Acinetobacter baumannii clinical isolates.	22838726	Yes	Yes	Yes	Yes	No			Excluded 3
Complete genome sequence of phytopathogenic Pectobacterium carotovorum subsp. carotovorum bacteriophage PP1.	22843859	Yes	Yes	Yes	No				Excluded 2
Erwinia amylovora CRISPR elements provide new tools for evaluating strain diversity and for microbial source tracking.	22860008	Yes	Yes	No					Excluded 1
Complete genome sequence of bacteriophage BC-611 specifically infecting Enterococcus faecalis strain NP-10011.	22879611	Yes	Yes	Yes	Yes	Yes	Yes	No	Excluded 5
Genome sequence of a novel actinophage PIS136 isolated from a strain of Saccharomonospora sp.	22879621	Yes	Yes	Yes	No				Excluded 2
Staphylococcus aureus temperate bacteriophage: carriage and horizontal gene transfer is lineage associated.	22919598	Yes	Yes	No					Excluded 1
Complete genome sequence of Salmonella bacteriophage SS3e.	22923809	Yes	Yes	Yes	No				Excluded 2
Comparative genomics of Brachyspira pilosicoli strains: genome rearrangements, reductions and correlation of genetic compliment with phenotypic diversity.	22947175	Yes	Yes	No					Excluded 1
Integrating conjugative elements of the SXT/R391 family from fish-isolated Vibrios encode restriction-modification systems that confer resistance to bacteriophages.	22974320	Yes	Yes	No					Excluded 1
Endemic bacteriophages: a cautionary tale for evaluation of bacteriophage therapy and other interventions for infection control in animals.	22985539	Yes	Yes	Yes	Yes	Yes	Yes	No	Excluded 5
Bacteriophage P70: unique morphology and unrelatedness to other Listeria bacteriophages.	22993158	Yes	Yes	Yes	Yes	No			Excluded 3
Short communication: Characterization of Shiga toxin 2-carrying bacteriophages induced from Shiga-toxigenic Escherichia coli isolated from Italian dairy products.	22999287	Yes	Yes	Yes	Yes	No			Excluded 3
Propionibacterium acnes bacteriophages display limited genetic diversity and broad killing activity against bacterial skin isolates.	23015740	Yes	Yes	Yes	Yes	Yes	Yes	No	Excluded 5
Bacteriophage ecology in a commercial cucumber fermentation.	23023756	Yes	Yes	Yes	Yes	Yes	No		Excluded 4
Silage collected from dairy farms harbors an abundance of listeriaphages with considerable host range and genome size diversity.	23042180	Yes	Yes	Yes	Yes	Yes	No		Excluded 4
The Caulobacter crescentus phage phiCbK: genomics of a canonical phage.	23050599	Yes	Yes	Yes	No				Excluded 2
Pseudomonas aeruginosa keratitis in mice: effects of topical bacteriophage KPP12 administration.	23082205	Yes	Yes	Yes	Yes	Yes	Yes	No	Excluded 5
On the nature of mycobacteriophage diversity and host preference.	23084079	No
Plasmid profile, colicinogeny and phage sensitivity as indicators of the dynamics of Escherichia coli populations in the human gut.	23120990	Yes	Yes	No					Excluded 1
Isolation and characterisation of lytic bacteriophages of Klebsiella pneumoniae and Klebsiella oxytoca.	23143289	Yes	Yes	Yes	Yes	No			Excluded 3
Molecular analysis of human and canine Staphylococcus aureus strains reveals distinct extended-host-spectrum genotypes independent of their methicillin resistance.	23160118	Yes	Yes	No					Excluded 1
Complete genome sequence of IME11, a new N4-like bacteriophage.	23166261	Yes	Yes	Yes	Yes	Yes	Yes	No	Excluded 5
Complete genome sequence of wide-host-range Staphylococcus aureus phage JD007.	23166274	Yes	Yes	Yes	Yes	No			Excluded 3
Effects of the Campylobacter jejuni CJIE1 prophage homologs on adherence and invasion in culture, patient symptoms, and source of infection.	23167543	Yes	Yes	No					Excluded 1
φX216, a P2-like bacteriophage with broad Burkholderia pseudomallei and B. mallei strain infectivity.	23217012	Yes	Yes	Yes	Yes	Yes	Yes	No	Excluded 5
"Candidatus Mesochlamydia elodeae" (Chlamydiae: Parachlamydiaceae), a novel chlamydia parasite of free-living amoebae	23224611	Yes	Yes	No					Excluded 1
Long tail fibres of the novel broad-host-range T-even bacteriophage S16 specifically recognize Salmonella OmpC	23289425	Yes	Yes	Yes	Yes	No			Excluded 3
Phage-driven loss of virulence in a fish pathogenic bacterium.	23308090	Yes	Yes	No					Excluded 1
Genomes of marine cyanopodoviruses reveal multiple origins of diversity.	23320838	Yes	Yes	Yes	Yes	No			Excluded 3
Characterization and genome sequencing of phage Abp1, a new phiKMV-like virus infecting multidrug-resistant Acinetobacter baumannii.	23328903	Yes	Yes	Yes	Yes	Yes	Yes	No	Excluded 5
Genome sequence and analysis of a broad-host range lytic bacteriophage that infects the Bacillus cereus group.	23388049	Yes	Yes	Yes	Yes	Yes	Yes	No	Excluded 5
Comparative analysis of the biological and physical properties of Enterococcus faecalis bacteriophage vB_EfaS_GEC-EfS_3 and Streptococcus mitis bacteriophage vB_SmM_GEC-SmitisM_2.	23391224	Yes	Yes	Yes	Yes	Yes	No		Excluded 4
Isolation and characterization of bacteriophages specific to hydrogen-sulfide-producing bacteria.	23391228	Yes	Yes	Yes	Yes	No			Excluded 3
Phagomagnetic separation and electrochemical magneto-genosensing of pathogenic bacteria.	23406021	Yes	Yes	No					Excluded 1
Isolation and genomic characterization of SfI, a serotype-converting bacteriophage of Shigella flexneri.	23414301	Yes	Yes	Yes	No				Excluded 2
Co-therapy using lytic bacteriophage and linezolid: effective treatment in eliminating methicillin resistant Staphylococcus aureus (MRSA) from diabetic foot infections.	23418497	Yes	Yes	Yes	Yes	Yes	No		Excluded 4
Diversity and evolutionary relationships of T7-like podoviruses infecting marine cyanobacteria.	23461565	Yes	Yes	Yes	Yes	Yes	No		Excluded 4
Spontaneous release of bacteriophage particles by Lactobacillus rhamnosus pen.	23462009	Yes	Yes	No					Excluded 1
Investigation of Mannheimia haemolytica bacteriophages relative to host diversity.	23489937	Yes	Yes	Yes	Yes	Yes	Yes	No	Excluded 5
Induction and characterization of lysogenic bacteriophages from Streptococcus iniae.	23490045	Yes	Yes	Yes	Yes	Yes	No		Excluded 4
Isolation and characterization of soilborne virulent bacteriophages infecting the pathogen Rhodococcus equi.	23495898	Yes	Yes	Yes	Yes	No			Excluded 3
The host-range, genomics and proteomics of Escherichia coli O157:H7 bacteriophage rV5.	23497209	Yes	Yes	No					Excluded 1
Identification of the receptor-binding protein in lytic Leuconostoc pseudomesenteroides bacteriophages.	23503306	Yes	Yes	No					Excluded 1
Characterization and genome sequencing of a novel bacteriophage infecting Streptococcus agalactiae with high similarity to a phage from Streptococcus pyogenes.	23515875	Yes	Yes	Yes	Yes	Yes	Yes	No	Excluded 5
Characterising the biology of novel lytic bacteriophages infecting multidrug resistant Klebsiella pneumoniae.	23537199	Yes	Yes	Yes	Yes	Yes	Yes	No	Excluded 5
Phage biocontrol of enteropathogenic and Shiga toxin-producing Escherichia coli during milk fermentation.	23551112	Yes	Yes	Yes	Yes	Yes	No		Excluded 4
A gene transfer agent and a dynamic repertoire of secretion systems hold the keys to the explosive radiation of the emerging pathogen Bartonella.	23555299	Yes	Yes	No					Excluded 1
Genetic modifications to temperate Enterococcus faecalis phage Ef11 that abolish the establishment of lysogeny and sensitivity to repressor, and increase host range and productivity of lytic infection.	23579685	Yes	Yes	No					Excluded 1
Staphylococcus bacteriophage tails with bactericidal properties: new findings.	23586960	Yes	Yes	Yes	No				Excluded 2
Distribution of cp32 prophages among Lyme disease-causing spirochetes and natural diversity of their lipoprotein-encoding erp loci.	23624478	Yes	Yes	No					Excluded 1
Persistent Listeria monocytogenes subtypes isolated from a smoked fish processing facility included both phage susceptible and resistant isolates.	23628613	Yes	Yes	Yes	Yes	Yes	No		Excluded 4
Characterization of a virulent bacteriophage LK1 specific for Citrobacter freundii isolated from sewage water.	23686910	Yes	Yes	Yes	Yes	No			Excluded 3
Whole genome sequencing and comparative genomic analyses of two Vibrio cholerae O139 Bengal-specific Podoviruses to other N4-like phages reveal extensive genetic diversity.	23714204	Yes	Yes	Yes	Yes	Yes	No		Excluded 4
Comparative genomics of Salmonella enterica serovars Derby and Mbandaka, two prevalent serovars associated with different livestock species in the UK.	23725633	Yes	Yes	No					Excluded 1
Biocontrol of Pectobacterium carotovorum subsp. carotovorum using bacteriophage PP1.	23727798	Yes	Yes	Yes	Yes	Yes	Yes	No	Excluded 5
Development of a novel phage-mediated immunoassay for the rapid detection of viable Mycobacterium avium subsp. paratuberculosis.	23742225	Yes	Yes	No					Excluded 1
Dispersal and survival of Flavobacterium psychrophilum phages in vivo in rainbow trout and in vitro under laboratory conditions: implications for their use in phage therapy.	23747702	Yes	Yes	No					Excluded 1
Antibiotic treatment expands the resistance reservoir and ecological network of the phage metagenome.	23748443	Yes	Yes	No					Excluded 1
Morphology, physiological characteristics, and complete sequence of marine bacteriophage ϕRIO-1 infecting Pseudoalteromonas marina.	23760254	Yes	Yes	Yes	Yes	No			Excluded 3
Isolation and characterization of phages with lytic activity against methicillin-resistant Staphylococcus aureus strains belonging to clonal complex 398.	23760627	Yes	Yes	Yes	Yes	Yes	Yes	Yes	Selected
Biodiversity of lactococcal bacteriophages isolated from 3 Gouda-type cheese-producing plants.	23769356	Yes	Yes	Yes	Yes	Yes	No		Excluded 4
Analysis of prophages harbored by the human-adapted subpopulation of Staphylococcus aureus CC398.	23770143	Yes	Yes	Yes	No				Excluded 2
Characterization and complete genome sequence analysis of Staphylococcus aureus bacteriophage SA12.	23775760	Yes	Yes	Yes	Yes	Yes	Yes	Yes	Selected
Isolation and characterization of a Myoviridae bacteriophage against Staphylococcus aureus isolated from dairy cows with mastitis.	23790669	Yes	Yes	Yes	Yes	Yes	No		Excluded 4
Genome of a SAR116 bacteriophage shows the prevalence of this phage type in the oceans.	23798439	Yes	Yes	Yes	Yes	No			Excluded 3
Therapeutic effects of bacteriophages against Salmonella gallinarum infection in chickens.	23801253	Yes	Yes	Yes	Yes	No			Excluded 3
Phage-mediated selection on microbiota of a long-lived host.	23810533	Yes	Yes	No					Excluded 1
T4-like phage Bp7, a potential antimicrobial agent for controlling drug-resistant Escherichia coli in chickens.	23835183	Yes	Yes	Yes	Yes	Yes	Yes	Yes	Selected
The template specificity of bacteriophage Phi6 RNA polymerase.	23864621	Yes	Yes	No					Excluded 1
Genomic characterization provides new insight into Salmonella phage diversity.	23865498	Yes	Yes	No					Excluded 1
Evaluating efficacy of bacteriophage therapy against Staphylococcus aureus infections using a silkworm larval infection model.	23869440	Yes	Yes	Yes	Yes	Yes	No		Excluded 4
Mapping the tail fiber as the receptor binding protein responsible for differential host specificity of Pseudomonas aeruginosa bacteriophages PaP1 and JG004.	23874674	Yes	Yes	No					Excluded 1
Bacteriophage receptor binding protein based assays for the simultaneous detection of Campylobacter jejuni and Campylobacter coli.	23874996	Yes	Yes	No					Excluded 1
Use of phages against antibiotic-resistant Staphylococcus aureus isolated from bovine mastitis.	23893999	Yes	Yes	Yes	Yes	Yes	No		Excluded 4
Chlamydia bacteriophages.	23903989	No
Genomic characterization of six novel Bacillus pumilus bacteriophages.	23906709	Yes	Yes	Yes	Yes	No			Excluded 3
Host range and in vitro lysis of Listeria monocytogenes seafood isolates by bacteriophages.	23908393	Yes	No
Isolation and characterization of the new mosaic filamentous phage VFJ Φ of Vibrio cholerae.	23936475	Yes	Yes	No					Excluded 1
Characteristics of three listeriaphages isolated from New Zealand seafood environments.	23957554	Yes	Yes	Yes	Yes	Yes	No		Excluded 4
Characterization and genomic analysis of two Staphylococcus aureus bacteriophages isolated from poultry/livestock farms.	23973965	Yes	Yes	Yes	Yes	Yes	Yes	Yes	Selected
Genomic characterization of JG068, a novel virulent podovirus active against Burkholderia cenocepacia.	23978260	Yes	Yes	Yes	Yes	No			Excluded 3
Host re-identification of cyanophage PP and its implications for host range and specificity.	24006044	Yes	Yes	No					Excluded 1
Salmonella bacteriophage diversity reflects host diversity on dairy farms.	24010608	Yes	Yes	Yes	Yes	Yes	No		Excluded 4
Shiga toxin-producing Escherichia coli strains from cattle as a source of the Stx2a bacteriophages present in enteroaggregative Escherichia coli O104:H4 strains.	24012149	Yes	Yes	Yes	No				Excluded 2
Two virus-like particles that cause lytic infections in freshwater cyanobacteria.	24037612	Yes	Yes	Yes	Yes	No			Excluded 3
Electrophoretic mobility confirms reassortment bias among geographic isolates of segmented RNA phages.	24059872	Yes	Yes	No					Excluded 1
Isolation, characterization and comparative genomics of bacteriophage SfIV: a novel serotype converting phage from Shigella flexneri.	24090466	Yes	Yes	Yes	Yes	Yes	Yes	Yes	Selected
Isolation and characterization of five lytic bacteriophages infecting a Vibrio strain closely related to Vibrio owensii.	24102707	Yes	Yes	Yes	Yes	Yes	No		Excluded 4
Isolation and characterization of broad spectrum bacteriophages lytic to Vibrio harveyi from shrimp farms of Kerala, India.	24131105	Yes	Yes	Yes	Yes	Yes	No		Excluded 4
Freshwater cyanophages.	24132756	No
The complete genome sequence of EC1-UPM, a novel N4-like bacteriophage that infects Escherichia coli O78:K80.	24134834	Yes	Yes	Yes	No				Excluded 2
Genomic diversity and adaptation of Salmonella enterica serovar Typhimurium from analysis of six genomes of different phage types.	24138507	Yes	Yes	No					Excluded 1
Biological and genomic analysis of a PBSX-like defective phage induced from Bacillus pumilus AB94180.	24154951	Yes	Yes	Yes	Yes	No			Excluded 3
Narrow-host-range bacteriophages that infect Rhizobium etli associate with distinct genomic types.	24185856	Yes	Yes	Yes	Yes	Yes	Yes	Yes	Selected
Isolation and characterization of a new Staphylococcus epidermidis broad-spectrum bacteriophage.	24189619	Yes	Yes	Yes	Yes	Yes	Yes	Yes	Selected
Vibrio vulnificus bacteriophage SSP002 as a possible biocontrol agent.	24212569	Yes	Yes	Yes	Yes	No			Excluded 3
Characterization of novel virulent broad-host-range phages of Xylella fastidiosa and Xanthomonas.	24214944	Yes	Yes	Yes	Yes	Yes	Yes	No	Excluded 5
Identification and characterization of ϕH111-1: A novel myovirus with broad activity against clinical isolates of Burkholderia cenocepacia.	24265978	Yes	Yes	Yes	Yes	Yes	No		Excluded 4
A cocktail of in vitro efficient phages is not a guarantee for in vivo therapeutic results against avian colibacillosis.	24269008	Yes	Yes	No					Excluded 1
Core lipopolysaccharide-specific phage SSU5 as an Auxiliary Component of a Phage Cocktail for Salmonella biocontrol.	24271179	Yes	Yes	Yes	Yes	Yes	Yes	Yes	Selected
Discovery of urchin-associated densoviruses (family Parvoviridae) in coastal waters of the Big Island, Hawaii.	24362962	Yes	Yes	No					Excluded 1
Contrasting genomic patterns and infection strategies of two co-existing Bacteroidetes podovirus genera.	24428166	Yes	Yes	No					Excluded 1
New approach for identification of bacteriophage virion structural proteins.	24450189	Yes	Yes	No					Excluded 1
Phages of non-dairy lactococci: isolation and characterization of ΦL47, a phage infecting the grass isolate Lactococcus lactis ssp. cremoris DPC6860.	24454309	Yes	Yes	Yes	Yes	Yes	Yes	Yes	Selected
Isolation and characterization of numerous novel phages targeting diverse strains of the ubiquitous and opportunistic pathogen Achromobacter xylosoxidans.	24466294	Yes	Yes	Yes	Yes	Yes	No		Excluded 4
Novel giant siphovirus from Bacillus anthracis features unusual genome characteristics.	24475065	Yes	Yes	Yes	Yes	No			Excluded 3
Bacteriophage as instructional organisms in introductory biology labs.	24478938	Yes	Yes	No					Excluded 1
Identification of bacteriophages for biocontrol of the kiwifruit canker phytopathogen Pseudomonas syringae pv. actinidiae.	24487530	Yes	Yes	Yes	Yes	Yes	Yes	Yes	Selected
Characterisation of host growth after infection with a broad-range freshwater cyanopodophage.	24489900	Yes	Yes	Yes	Yes	No			Excluded 3
Complete Genome Sequence of the Pseudomonas aeruginosa Bacteriophage phiIBB-PAA2.	24503992	Yes	Yes	No					Excluded 1
Coverage of diarrhoea-associated Escherichia coli isolates from different origins with two types of phage cocktails.	24528873	Yes	Yes	No					Excluded 1
Comparative whole genome analysis of six diagnostic brucellaphages.	24530704	Yes	Yes	No					Excluded 1
Characterization of temperate phages infecting Clostridium difficile isolates of human and animal origins.	24532062	Yes	Yes	Yes	Yes	Yes	No		Excluded 4
Isolation and characterization of lytic vibriophage against Vibrio cholerae O1 from environmental water samples in Kelantan, Malaysia.	24532381	Yes	Yes	Yes	Yes	Yes	No		Excluded 4
Diversity and geographical distribution of Flavobacterium psychrophilum isolates and their phages: patterns of susceptibility to phage infection and phage host range.	24557506	Yes	Yes	Yes	Yes	Yes	No		Excluded 4
Sequence and comparative analysis of Leuconostoc dairy bacteriophages.	24561391	Yes	Yes	Yes	Yes	No			Excluded 3
In silico analysis of AHJD-like viruses, Staphylococcus aureus phages S24-1 and S13', and study of phage S24-1 adsorption.	24591378	Yes	Yes	Yes	Yes	Yes	Yes	No	Excluded 5
The evolution of genes within genes and the control of DNA replication in microviruses.	24600050	Yes	Yes	No					Excluded 1
Leuconostoc bacteriophages from blue cheese manufacture: long-term survival, resistance to thermal treatments, high pressure homogenization and chemical biocides of industrial application.	24607426	Yes	Yes	Yes	Yes	No			Excluded 3
Vibriophages and their interactions with the fish pathogen Vibrio anguillarum.	24610858	Yes	Yes	Yes	Yes	Yes	Yes	Yes	Selected
Streptococcus iniae SF1: complete genome sequence, proteomic profile, and immunoprotective antigens.	24621602	Yes	Yes	No					Excluded 1
Bacteriophage-aided intracellular killing of engulfed methicillin-resistant Staphylococcus aureus (MRSA) by murine macrophages.	24633444	Yes	Yes	No					Excluded 1
Extrachromosomal and Mobile Elements in Enterococci: Transmission, Maintenance, and Epidemiology.	24649505	No
Diversity of bacteriophages infecting Xanthomonas oryzae pv. oryzae in paddy fields and its potential to control bacterial leaf blight of rice.	24651644	Yes	Yes	Yes	Yes	Yes	No		Excluded 4
Spontaneously induced prophages in Lactobacillus gasseri contribute to horizontal gene transfer.	24682298	Yes	Yes	Yes	Yes	Yes	Yes	Yes	Selected
Vibrio parahaemolyticus and its specific bacteriophages as an indicator in cockles (Anadara granosa) for the risk of V. parahaemolyticus infection in Southern Thailand.	24682339	Yes	Yes	Yes	No				Excluded 2
Efficiency of bacteriophage therapy against Cronobacter sakazakii in Galleria mellonella (greater wax moth) larvae.	24705602	Yes	Yes	Yes	Yes	Yes	Yes	Yes	Selected
Zamilon, a novel virophage with Mimiviridae host specificity.	24747414	Yes	Yes	Yes	No				Excluded 2
Differing populations of endemic bacteriophages in cattle shedding high and low numbers of Escherichia coli O157:H7 bacteria in feces.	24747892	Yes	Yes	Yes	No				Excluded 2
Prevalence, genetic diversity, and host range of tectiviruses among members of the Bacillus cereus group.	24795369	Yes	Yes	Yes	Yes	Yes	No		Excluded 4
Clostridium difficile phages: still difficult?	24808893	No
Isolation and partial characterization of bacteriophages infecting Pseudomonas syringae pv. actinidiae, causal agent of kiwifruit bacterial canker.	24810619	Yes	Yes	Yes	Yes	Yes	Yes	Yes	Selected
Salmonella phages isolated from dairy farms in Thailand show wider host range than a comparable set of phages isolated from U.S. dairy farms.	24939592	Yes	Yes	Yes	Yes	Yes	No		Excluded 4
Four Escherichia coli O157:H7 phages: a new bacteriophage genus and taxonomic classification of T1-like phages.	24963920	Yes	Yes	No					Excluded 1
Isolation and characterization of a virulent bacteriophage SPW specific for Staphylococcus aureus isolated from bovine mastitis of lactating dairy cattle.	24981924	Yes	Yes	Yes	Yes	No			Excluded 3
Characterization of five newly isolated bacteriophages active against Pseudomonas aeruginosa clinical strains.	24993480	Yes	Yes	Yes	Yes	Yes	No		Excluded 4
Complete genome sequence of a broad-host-range lytic Dickeya spp. bacteriophage ϕD5.	25000903	Yes	Yes	No					Excluded 1
Molecular characterization of three Lactobacillus delbrueckii subsp. bulgaricus phages.	25002431	Yes	Yes	Yes	Yes	Yes	Yes	No	Excluded 5
The possible use of V. parahaemolyticus - specific bacteriophages for prevention and therapy of infections caused by V. parahaemolyticus.	25020179	Yes	No
Characterization and genome sequence of Dev2, a new T7-like bacteriophage infecting Cronobacter turicensis.	25023334	Yes	Yes	Yes	Yes	No			Excluded 3
Bacteriophage-based latex agglutination test for rapid identification of Staphylococcus aureus.	25031449	Yes	Yes	No					Excluded 1
Host-dependent differences in abundance, composition and host range of cyanophages from the Red Sea.	25041521	Yes	Yes	Yes	Yes	Yes	No		Excluded 4
The filamentous phage XacF1 causes loss of virulence in Xanthomonas axonopodis pv. citri, the causative agent of citrus canker disease.	25071734	Yes	Yes	Yes	Yes	Yes	Yes	Yes	Selected
Characterization and complete genome sequence analysis of novel bacteriophage IME-EFm1 infecting Enterococcus faecium.	25078302	Yes	Yes	Yes	Yes	Yes	Yes	Yes	Selected
Detection of bacteria with bioluminescent reporter bacteriophage.	25084997	No
Bacteriophage ϕMAM1, a viunalikevirus, is a broad-host-range, high-efficiency generalized transducer that infects environmental and clinical isolates of the enterobacterial genera Serratia and Kluyvera.	25107968	Yes	Yes	Yes	Yes	No			Excluded 3
Characterization of newly isolated lytic bacteriophages active against Acinetobacter baumannii.	25111143	Yes	Yes	Yes	Yes	Yes	Yes	Yes	Selected
Complete Genome Sequence of the Siphoviral Bacteriophage YMC/09/04/R1988 MRSA BP: A lytic phage from a methicillin-resistant Staphylococcus aureus isolate.	25123965	Yes	Yes	Yes	Yes	Yes	Yes	No	Excluded 5
Combined use of bacteriophage K and a novel bacteriophage to reduce Staphylococcus aureus biofilm formation.	25149517	Yes	Yes	Yes	Yes	Yes	Yes	Yes	Selected
Identification and characterisation of new Campylobacter group III phages of animal origin.	25168177	Yes	Yes	Yes	Yes	Yes	Yes	Yes	Selected
Characterization of a novel Morganella morganii bacteriophage FSP1 isolated from river water.	25168469	Yes	Yes	Yes	Yes	No			Excluded 3
Serotype-conversion in Shigella flexneri: identification of a novel bacteriophage, Sf101, from a serotype 7a strain.	25174528	Yes	Yes	Yes	Yes	Yes	Yes	Yes	Selected
Factors affecting phage D29 infection: a tool to investigate different growth states of mycobacteria.	25184428	Yes	Yes	No					Excluded 1
Molecular characterization of a novel temperate sinorhizobium bacteriophage, ФLM21, encoding DNA methyltransferase with CcrM-like specificity.	25187538	Yes	Yes	Yes	Yes	No			Excluded 3
A novel, broad-range, CTXΦ-derived stable integrative expression vector for functional studies.	25225263	Yes	Yes	No					Excluded 1
Understanding the enormous diversity of bacteriophages: the tailed phages that infect the bacterial family Enterobacteriaceae.	25240328	Yes	Yes	No					Excluded 1
Characterization and complete genome sequence of a novel N4-like bacteriophage, pSb-1 infecting Shigella boydii.	25283727	Yes	Yes	Yes	Yes	No			Excluded 3
Genomic characterization of ϕRS603, a filamentous bacteriophage that is infectious to the phytopathogen Ralstonia solanacearum.	25284202	Yes	Yes	Yes	Yes	No			Excluded 3
Characterization of Staphylococcus epidermidis phage vB_SepS_SEP9 - a unique member of the Siphoviridae family.	25303835	Yes	Yes	Yes	Yes	Yes	Yes	No	Excluded 5
Characterization and Detection of Endolysin Gene from Three Acinetobacter baumannii Bacteriophages Isolated from Sewage Water.	25320435	Yes	Yes	Yes	Yes	Yes	No		Excluded 4
Characterization and partial genomic analysis of a lytic Myoviridae bacteriophage against Staphylococcus aureus isolated from dairy cows with mastitis in Mid-east of China.	25328045	Yes	Yes	Yes	Yes	Yes	No		Excluded 4
Species-specific viromes in the ancestral holobiont Hydra.	25343582	Yes	Yes	Yes	No				Excluded 2
Complete genome sequence of bacteriophage vB_YenP_AP5 which infects Yersinia enterocolitica of serotype O:3.	25347934	Yes	Yes	Yes	Yes	Yes	Yes	Yes	Selected
A receptor-binding protein of Campylobacter jejuni bacteriophage NCTC 12673 recognizes flagellin glycosylated with acetamidino-modified pseudaminic acid.	25354466	Yes	Yes	No					Excluded 1
Marine cyanophages demonstrate biogeographic patterns throughout the global ocean.	25362060	Yes	Yes	No					Excluded 1
Limits in virus filtration capability? Impact of virus quality and spike level on virus removal with xenotropic murine leukemia virus.	25395156	Yes	Yes	No					Excluded 1
Frequency and fitness consequences of bacteriophage φ6 host range mutations.	25409341	Yes	Yes	No					Excluded 1
Genetic diversity of Shiga toxin-producing Escherichia coli O157 : H7 recovered from human and food sources.	25411313	Yes	Yes	No					Excluded 1
Ability of bacteriophage in resolving wound infection caused by multidrug-resistant Acinetobacter baumannii in uncontrolled diabetic rats.	25411824	Yes	Yes	Yes	Yes	No			Excluded 3
An unconventional approach to impedance microbiology: detection of culture media conductivity variations due to bacteriophage generated lyses of host bacteria.	25449877	Yes	Yes	No					Excluded 1
Comparative genomics of Lactobacillus crispatus suggests novel mechanisms for the competitive exclusion of Gardnerella vaginalis.	25480015	Yes	Yes	No					Excluded 1
Isolation and characterization of Yersinia-specific bacteriophages from pig stools in Finland.	25495090	Yes	Yes	Yes	Yes	Yes	Yes	Yes	Selected
Variations in O-antigen biosynthesis and O-acetylation associated with altered phage sensitivity in Escherichia coli 4s.	25512310	Yes	Yes	Yes	No				Excluded 2
Genomic, proteomic, morphological, and phylogenetic analyses of vB_EcoP_SU10, a podoviridae phage with C3 morphology.	25551446	Yes	Yes	Yes	No				Excluded 2
Primary isolation strain determines both phage type and receptors recognised by Campylobacter jejuni bacteriophages.	25585385	Yes	Yes	Yes	Yes	No			Excluded 3
Life-style and genome structure of marine Pseudoalteromonas siphovirus B8b isolated from the northwestern Mediterranean Sea.	25587991	Yes	Yes	Yes	Yes	Yes	No		Excluded 4
Temperate bacteriophages collected by outer membrane vesicles in Komagataeibacter intermedius.	25589010	Yes	Yes	Yes	No				Excluded 2
Bacteriophage PBC1 and its endolysin as an antimicrobial agent against Bacillus cereus.	25595773	Yes	Yes	Yes	Yes	Yes	Yes	Yes	Selected
Isolation and characterization of a "phiKMV-like" bacteriophage and its therapeutic effect on mink hemorrhagic pneumonia.	25615639	No
Isolation of Ralstonia solanacearum-infecting bacteriophages from tomato fields in Chiang Mai, Thailand, and their experimental use as biocontrol agents.	25619754	Yes	Yes	Yes	Yes	Yes	Yes	No	Excluded 5
Isolation and characterization of a Siphoviridae phage infecting Bacillus megaterium from a heavily trafficked holy site in Saudi Arabia.	25624065	Yes	Yes	Yes	Yes	No			Excluded 3
Expression and purification of recombinant lyase gp17 from the LSB-1 phage in Escherichia coli.	25628220	Yes	Yes	No					Excluded 1
T4-like coliphage ΦKAZ14 virulent to pathogenic and extended spectrum β-lactamase-producing Escherichia coli of poultry origin.	25662886	Yes	Yes	Yes	Yes	No			Excluded 3
Characterization of Siphoviridae phage Z and studying its efficacy against multidrug-resistant Klebsiella pneumoniae planktonic cells and biofilm.	25681321	Yes	Yes	Yes	Yes	Yes	No		Excluded 4
Characterization and complete genome sequence analysis of Staphylococcus aureus bacteriophage JS01.	25687122	Yes	Yes	Yes	Yes	Yes	Yes	No	Excluded 5
Bacteriophage Delivery by Nebulization and Efficacy Against Phenotypically Diverse Pseudomonas aeruginosa from Cystic Fibrosis Patients.	25714328	Yes	Yes	Yes	Yes	Yes	No		Excluded 4
Characterization of a new ViI-like Erwinia amylovora bacteriophage phiEa2809.	25714551	Yes	Yes	Yes	Yes	Yes	Yes	Yes	Selected
The gastrointestinal phage communities of the cultivated freshwater fishes.	25743067	Yes	Yes	Yes	Yes	Yes	No		Excluded 4
Lactococcal 949 group phages recognize a carbohydrate receptor on the host cell surface.	25746988	Yes	Yes	Yes	Yes	No			Excluded 3
Two Phages, phiIPLA-RODI and phiIPLA-C1C, Lyse Mono- and Dual-Species Staphylococcal Biofilms.	25746992	Yes	Yes	Yes	Yes	Yes	Yes	No	Excluded 5
Phages of dairy Leuconostoc mesenteroides: genomics and factors influencing their adsorption.	25747109	Yes	Yes	Yes	No				Excluded 2
Low-temperature bacterial viruses VR - a small but diverse group of E. coli phages.	25753428	Yes	Yes	No					Excluded 1
Diversity and genome dynamics of marine cyanophages using metagenomic analyses.	25756111	Yes	Yes	No					Excluded 1
In vitro and in vivo antibacterial activity of environmental bacteriophages against Pseudomonas aeruginosa strains from cystic fibrosis patients.	25758956	Yes	Yes	Yes	Yes	Yes	Yes	Yes	Selected
Isolation of phages for phage therapy: a comparison of spot tests and efficiency of plating analyses for determination of host range and efficacy.	25761060	Yes	Yes	Yes	Yes	Yes	Yes	Yes	Selected
Genomic, proteomic and morphological characterization of two novel broad host lytic bacteriophages ΦPD10.3 and ΦPD23.1 infecting pectinolytic Pectobacterium spp. and Dickeya spp.	25803051	Yes	Yes	Yes	Yes	Yes	No		Excluded 4
Functional characterization of a novel lytic phage EcSw isolated from Sus scrofa domesticus and its potential for phage therapy.	25805216	Yes	Yes	Yes	Yes	Yes	No		Excluded 4
Characterization of a novel bacteriophage, Phda1, infecting the histamine-producing Photobacterium damselae subsp. damselae.	25810004	Yes	Yes	Yes	Yes	Yes	No		Excluded 4
Complete nucleotide sequence of phiCHU: a Luz24likevirus infecting Pseudomonas aeruginosa and displaying a unique host range.	25825475	Yes	Yes	Yes	Yes	Yes	Yes	Yes	Selected
Development of a modular virus clearance package for anion exchange chromatography operated in weak partitioning mode.	25826186	Yes	Yes	No					Excluded 1
Biodiversity of Lactobacillus helveticus bacteriophages isolated from cheese whey starters.	25827218	Yes	Yes	Yes	Yes	Yes	Yes	No	Excluded 5
Genome sequencing and analysis of an Escherichia coli phage vB_EcoM-ep3 with a novel lysin, Lysep3.	25842152	Yes	Yes	Yes	Yes	Yes	Yes	No	Excluded 5
A suggested new bacteriophage genus, "Kp34likevirus", within the Autographivirinae subfamily of Podoviridae.	25853484	Yes	Yes	Yes	Yes	Yes	Yes	Yes	Selected
Complete Genome Sequences of vB_LmoS_188 and vB_LmoS_293, Two Bacteriophages with Specificity for Listeria monocytogenes Strains of Serotypes 4b and 4e.	25858822	Yes	Yes	Yes	No				Excluded 2
Biological characterization of v. Cholerae-specific bacteriophages isolated from water sources in Georgia.	25879562	Yes	No
Investigating the mobilome in clinically important lineages of Enterococcus faecium and Enterococcus faecalis.	25885771	Yes	Yes	No					Excluded 1
Whole genome sequence comparison of ten diagnostic brucellaphages propagated on two Brucella abortus hosts.	25896365	Yes	Yes	No					Excluded 1
Characterization of the Newly Isolated Lytic Bacteriophages KTN6 and KT28 and Their Efficacy against Pseudomonas aeruginosa Biofilm.	25996839	Yes	Yes	Yes	Yes	Yes	Yes	No	Excluded 5
Feces of feedlot cattle contain a diversity of bacteriophages that lyse non-O157 Shiga toxin-producing Escherichia coli.	26011668	Yes	Yes	Yes	Yes	Yes	No		Excluded 4
Simultaneous Identification and Susceptibility Determination to Multiple Antibiotics of Staphylococcus aureus by Bacteriophage Amplification Detection Combined with Mass Spectrometry.	26016659	Yes	Yes	No					Excluded 1
Application of bacteriophages in post-harvest control of human pathogenic and food spoiling bacteria.	26042353	No
Assessment of source tracking methods for application in spring water.	26042979	Yes	Yes	No					Excluded 1
Paenibacillus larvae-Directed Bacteriophage HB10c2 and Its Application in American Foulbrood-Affected Honey Bee Larvae.	26048941	Yes	Yes	Yes	Yes	Yes	Yes	No	Excluded 5
Full-genome sequence of a novel myovirus, GF-2, infecting Edwardsiella tarda: comparison with other Edwardsiella myoviral genomes.	26049743	Yes	Yes	No					Excluded 1
Sewage as a rich source of phage study against Pseudomonas aeruginosa PAO.	26049814	Yes	Yes	Yes	Yes	No			Excluded 3
The Molecular and Genetic Basis of Repeatable Coevolution between Escherichia coli and Bacteriophage T3 in a Laboratory Microcosm.	26114300	Yes	Yes	No					Excluded 1
Isolation and Host Range of Bacteriophage with Lytic Activity against Methicillin-Resistant Staphylococcus aureus and Potential Use as a Fomite Decontaminant.	26131892	Yes	Yes	Yes	Yes	Yes	No		Excluded 4
Evidence for specificity in symbiont-conferred protection against parasitoids.	26136451	Yes	Yes	No					Excluded 1
Complete genome sequence and phylogenetic position of the Bacillus cereus group phage JBP901.	26141410	Yes	Yes	No					Excluded 1
Detection of Escherichia coli in drinking water using T7 bacteriophage-conjugated magnetic probe.	26172120	Yes	Yes	No					Excluded 1
Isolation and characterization of a bacteriophage with broad host range, displaying potential in preventing bovine diarrhoea.	26174698	Yes	Yes	Yes	Yes	Yes	No		Excluded 4
Lysis to Kill: Evaluation of the Lytic Abilities, and Genomics of Nine Bacteriophages Infective for Gordonia spp. and Their Potential Use in Activated Sludge Foam Biocontrol.	26241321	Yes	Yes	Yes	Yes	No			Excluded 3
Phage-protease-peptide: a novel trifecta enabling multiplex detection of viable bacterial pathogens.	26245682	Yes	Yes	No					Excluded 1
Therapeutic effect of the YH6 phage in a murine hemorrhagic pneumonia model.	26254772	Yes	Yes	Yes	Yes	Yes	Yes	No	Excluded 5
Characterization and Genome Sequencing of a Novel Bacteriophage PH101 Infecting Pseudoalteromonas marina BH101 from the Yellow Sea of China.	26271297	Yes	Yes	Yes	Yes	No			Excluded 3
Isolation and Characterization of Phages Infecting Bacillus subtilis.	26273592	Yes	Yes	Yes	Yes	Yes	Yes	Yes	Selected
Phage ΦPan70, a Putative Temperate Phage, Controls Pseudomonas aeruginosa in Planktonic, Biofilm and Burn Mouse Model Assays.	26274971	Yes	Yes	No					Excluded 1
Bio-Control of Salmonella Enteritidis in Foods Using Bacteriophages.	26305252	Yes	Yes	Yes	Yes	Yes	No		Excluded 4
Occurrence of bacteriophages infecting Bacteroides host strains (ARABA 84 and GB-124) in fecal samples of human and animal origin.	26322751	Yes	Yes	No					Excluded 1
The isolation and characterization of two Stenotrophomonas maltophilia bacteriophages capable of cross-taxonomic order infectivity.	26335566	Yes	Yes	Yes	Yes	Yes	Yes	Yes	Selected
Isolation and Characterization of Lytic Phage vB_EcoM_JS09 against Clinically Isolated Antibiotic-Resistant Avian Pathogenic Escherichia coli and Enterotoxigenic Escherichia coli.	26337345	Yes	Yes	Yes	Yes	Yes	Yes	Yes	Selected
A broadband capacitive sensing method for label-free bacterial LPS detection.	26339930	Yes	Yes	No					Excluded 1
Complete genome sequences of T5-related Escherichia coli bacteriophages DT57C and DT571/2 isolated from horse feces.	26350770	Yes	Yes	Yes	No				Excluded 2
Isolation of a Novel Phage with Activity against Streptococcus mutans Biofilms.	26398909	Yes	Yes	Yes	No				Excluded 2
A virulent phage infecting Lactococcus garvieae, with homology to Lactococcus lactis phages.	26407890	Yes	Yes	Yes	Yes	Yes	Yes	Yes	Selected
Isolation of Dickeya dadantii strains from potato disease and biocontrol by their bacteriophages.	26413062	Yes	Yes	Yes	No				Excluded 2
Molecular phylogenetic affiliation of Wolbachia and phage WO among Mansonia mosquitoes from Kerala, India.	26418658	Yes	Yes	No					Excluded 1
An RNA Domain Imparts Specificity and Selectivity to a Viral DNA Packaging Motor.	26423956	Yes	Yes	No					Excluded 1
Isolation and Genome Characterization of the Virulent Staphylococcus aureus Bacteriophage SA97.	26437428	Yes	Yes	Yes	Yes	Yes	Yes	Yes	Selected
Isolation and Characterization of Lytic Properties of Bacteriophages Specific for M. haemolytica Strains.	26451916	Yes	Yes	Yes	Yes	Yes	No		Excluded 4
Bacteriophages isolated from Lake Michigan demonstrate broad host-range across several bacterial phyla.	26453042	Yes	Yes	Yes	Yes	No			Excluded 3
Complete Genome of a Novel Pseudoalteromonas Phage PHq0.	26468087	Yes	Yes	Yes	Yes	No			Excluded 3
Complete Genome Sequence of Bacillus cereus Group Phage TsarBomba.	26472830	Yes	Yes	Yes	Yes	No			Excluded 3
A non-canonical multisubunit RNA polymerase encoded by a giant bacteriophage.	26490960	Yes	Yes	No					Excluded 1
A tail of two phages: genomic and functional analysis of Listeria monocytogenes phages vB_LmoS_188 and vB_LmoS_293 reveal the receptor-binding proteins involved in host specificity.	26500641	Yes	Yes	No					Excluded 1
Characterization, Genome Sequence, and Analysis of Escherichia Phage CICC 80001, a Bacteriophage Infecting an Efficient L-Aspartic Acid Producing Escherichia coli.	26501200	Yes	Yes	Yes	Yes	Yes	Yes	No	Excluded 5
Potential of phage cocktails in the inactivation of Enterobacter cloacae--An in vitro study in a buffer solution and in urine samples.	26541317	Yes	Yes	No					Excluded 1
Characterization of the novel T4-like Salmonella enterica bacteriophage STP4-a and its endolysin.	26563319	Yes	Yes	Yes	Yes	No			Excluded 3
Isolation of Polyvalent Bacteriophages by Sequential Multiple-Host Approaches.	26590277	Yes	Yes	Yes	Yes	No			Excluded 3
On-Demand Isolation of Bacteriophages Against Drug-Resistant Bacteria for Personalized Phage Therapy.	26617601	Yes	Yes	Yes	Yes	Yes	No		Excluded 4
The pan-genome of Lactobacillus reuteri strains originating from the pig gastrointestinal tract.	26626322	Yes	Yes	No					Excluded 1
A novel Halomonas ventosae-specific virulent halovirus isolated from the Qiaohou salt mine in Yunnan, Southwest China.	26626363	Yes	Yes	Yes	Yes	No			Excluded 3
Isolation and Characterization of Bacteriophages Against Pseudomonas syringae pv. actinidiae Causing Bacterial Canker Disease in Kiwifruit.	26628254	Yes	Yes	Yes	Yes	Yes	No		Excluded 4
Incomplete LPS Core-Specific Felix01-Like Virus vB_EcoM_VpaE1.	26633460	Yes	Yes	Yes	Yes	Yes	Yes	Yes	Selected
Complete genome sequence of Celeribacter marinus IMCC12053(T), the host strain of marine bacteriophage P12053L.	26689483	Yes	Yes	No					Excluded 1
Isolation and characterization of a T4-like phage with a relatively wide host range within Escherichia coli.	26697952	Yes	Yes	Yes	Yes	Yes	Yes	Yes	Selected
Genomic analysis of Staphylococcus phage Stau2 isolated from medical specimen.	26706853	Yes	Yes	No					Excluded 1
Differentiation of polyvalent bacteriophages specific to uropathogenic Proteus mirabilis strains based on the host range pattern and RFLP.	26730411	Yes	Yes	Yes	Yes	Yes	No		Excluded 4
Isolation of a lytic bacteriophage against virulent Aeromonas hydrophila from an organized equine farm.	26748732	Yes	Yes	Yes	Yes	Yes	No		Excluded 4
Isolation, genome sequencing and functional analysis of two T7-like coliphages of avian pathogenic Escherichia coli.	26828615	Yes	Yes	Yes	Yes	Yes	Yes	Yes	Selected
Isolation and Characterization of a Myoviridae MJ1 Bacteriophage Against Multi-Drug Resistant Escherichia coli 3.	26865936	Yes	Yes	Yes	Yes	Yes	No		Excluded 4
Bacteriophage can lyse antibiotic-resistant Pseudomonas aeruginosa isolated from canine diseases.	26876365	Yes	Yes	Yes	Yes	Yes	Yes	Yes	Selected
Effect of Bacteriophages on the Growth of Flavobacterium psychrophilum and Development of Phage-Resistant Strains.	26898695	Yes	Yes	No					Excluded 1
Impact of bacteriophage Saint3 carriage on the immune evasion capacity and hemolytic potential of Staphylococcus aureus CC398.	26923248	Yes	Yes	Yes	No				Excluded 2
Active and adaptive Legionella CRISPR-Cas reveals a recurrent challenge to the pathogen.	26936325	Yes	Yes	No					Excluded 1
Genome characterization of a novel vibriophage VpKK5 (Siphoviridae) specific to fish pathogenic strain of Vibrio parahaemolyticus.	26960780	Yes	Yes	Yes	Yes	Yes	Yes	No	Excluded 5
The Formulation of Bacteriophage in a Semi Solid Preparation for Control of Propionibacterium acnes Growth.	26964063	Yes	Yes	Yes	Yes	Yes	Yes	No	Excluded 5
Characterization of Novel Bacteriophages for Biocontrol of Bacterial Blight in Leek Caused by Pseudomonas syringae pv. porri.	27014204	Yes	Yes	Yes	Yes	Yes	Yes	Yes	Selected
Comparative Genomic Analysis of Escherichia coli O157:H7 Isolated from Super-Shedder and Low-Shedder Cattle.	27018858	Yes	Yes	No					Excluded 1
Bioengineering bacteriophages to enhance the sensitivity of phage amplification-based paper fluidic detection of bacteria.	27031186	Yes	Yes	No					Excluded 1
Epidemiologic evaluation of multiple alternate microbial water quality monitoring indicators at three California beaches.	27040577	Yes	Yes	No					Excluded 1
Monocyte-derived macrophages exhibit distinct and more restricted HIV-1 integration site repertoire than CD4(+) T cells.	27067385	Yes	Yes	No					Excluded 1
Rapid screening of waterborne pathogens using phage-mediated separation coupled with real-time PCR detection.	27071764	Yes	Yes	No					Excluded 1
The Tail Associated Protein of Acinetobacter baumannii Phage ΦAB6 Is the Host Specificity Determinant Possessing Exopolysaccharide Depolymerase Activity.	27077375	Yes	Yes	No					Excluded 1
Different characteristics between mycobacteriophage Chy1 and D29, which were classified as cluster A2 mycobacteriophages.	27080770	Yes	Yes	Yes	Yes	No			Excluded 3
Two asian jumbo phages, ϕRSL2 and ϕRSF1, infect Ralstonia solanacearum and show common features of ϕKZ-related phages.	27081857	Yes	Yes	Yes	Yes	Yes	Yes	Yes	Selected
Isolation and molecular characterisation of Achromobacter phage phiAxp-3, an N4-like bacteriophage.	27094846	Yes	Yes	Yes	Yes	No			Excluded 3
A virulent phage JHP against Pseudomonas aeruginosa showed infectivity against multiple genera.	27106788	Yes	Yes	Yes	Yes	Yes	Yes	No	Excluded 5
Phage sensitivity and prophage carriage in Staphylococcus aureus isolated from foods in Spain and New Zealand.	27111797	Yes	Yes	Yes	Yes	Yes	No		Excluded 4
Bacteriophages with potential to inactivate Salmonella Typhimurium: Use of single phage suspensions and phage cocktails.	27126773	Yes	Yes	No					Excluded 1
Development of expanded host range phage active on biofilms of multi-drug resistant Pseudomonas aeruginosa.	27144083	Yes	Yes	No					Excluded 1
Complete Genome Sequences of Broad-Host-Range Pseudomonas aeruginosa Bacteriophages ΦR18 and ΦS12-1.	27151780	Yes	Yes	Yes	No				Excluded 2
Two novel temperate bacteriophages co-existing in Aeromonas sp. ARM81 - characterization of their genomes, proteomes and DNA methyltransferases.	27184451	Yes	Yes	Yes	Yes	No			Excluded 3
Characterization of LysPBC4, a novel Bacillus cereus-specific endolysin of bacteriophage PBC4.	27190165	Yes	Yes	Yes	Yes	No			Excluded 3
Preliminary survey of local bacteriophages with lytic activity against multi-drug resistant bacteria.	27194637	Yes	Yes	No					Excluded 1
From bench to bed and back again: phage therapy of childhood Escherichia coli diarrhea.	27197768	No
In Vivo Application of Bacteriophage as a Potential Therapeutic Agent To Control OXA-66-Like Carbapenemase-Producing Acinetobacter baumannii Strains Belonging to Sequence Type 357.	27208124	Yes	Yes	Yes	Yes	Yes	Yes	Yes	Selected
Characterization and Complete Genome Sequences of Three N4-Like Roseobacter Phages Isolated from the South China Sea.	27270945	Yes	Yes	Yes	Yes	No			Excluded 3
Characterization of the interactions between Escherichia coli receptors, LPS and OmpC, and bacteriophage T4 long tail fibers.	27273222	Yes	Yes	No					Excluded 1
Therapeutic effect of Pseudomonas aeruginosa phage YH30 on mink hemorrhagic pneumonia.	27283850	Yes	Yes	Yes	Yes	Yes	Yes	No	Excluded 5
Genomic analysis of the multi-host pathogen Erysipelothrix rhusiopathiae reveals extensive recombination as well as the existence of three generalist clades with wide geographic distribution.	27301771	Yes	Yes	No					Excluded 1
Specific detection of live Escherichia coli O157:H7 using tetracysteine-tagged PP01 bacteriophage.	27341136	Yes	Yes	No					Excluded 1
Yersinia enterocolitica-Specific Infection by Bacteriophages TG1 and ϕR1-RT Is Dependent on Temperature-Regulated Expression of the Phage Host Receptor OmpF.	27342557	Yes	Yes	Yes	Yes	Yes	Yes	Yes	Selected
Phage Therapy Is Effective in a Mouse Model of Bacterial Equine Keratitis.	27342558	Yes	Yes	No					Excluded 1
Preliminary treatment of bovine mastitis caused by Staphylococcus aureus, with trx-SA1, recombinant endolysin of S. aureus bacteriophage IME-SA1.	27374909	Yes	Yes	Yes	Yes	Yes	Yes	Yes	Selected
SLPW: A Virulent Bacteriophage Targeting Methicillin-Resistant Staphylococcus aureus In vitro and In vivo.	27379064	Yes	Yes	Yes	Yes	Yes	Yes	No	Excluded 5
Prevalence and Characterization of Salmonella enterica and Salmonella Bacteriophages Recovered from Beef Cattle Feedlots in South Texas.	27497120	Yes	Yes	No					Excluded 1
Characterization of Functional Prophages in Clostridium difficile.	27507339	Yes	Yes	No					Excluded 1
Phage Transduction.	27507341	Yes	Yes	No					Excluded 1
Uncovering Earth's virome.	27533034	Yes	Yes	No					Excluded 1
Genomic and proteomic characterization of SE-I, a temperate bacteriophage infecting Erysipelothrix rhusiopathiae.	27541818	Yes	Yes	Yes	Yes	Yes	Yes	No	Excluded 5
Love the one you're with: replicate viral adaptations converge on the same phenotypic change.	27547540	Yes	Yes	No					Excluded 1
Campylobacters and their bacteriophages from chicken liver: The prospect for phage biocontrol.	27565524	Yes	Yes	Yes	Yes	No			Excluded 3
Molecular Basis for Lytic Bacteriophage Resistance in Enterococci.	27578757	Yes	Yes	Yes	Yes	Yes	Yes	Yes	Selected
Genomic and Transcriptional Mapping of PaMx41, Archetype of a New Lineage of Bacteriophages Infecting Pseudomonas aeruginosa.	27590812	Yes	Yes	No					Excluded 1
Genomic Characterization of the Novel Aeromonas hydrophila Phage Ahp1 Suggests the Derivation of a New Subgroup from phiKMV-Like Family.	27603936	Yes	Yes	Yes	Yes	No			Excluded 3
Bacteriophage tailspike protein based assay to monitor phase variable glucosylations in Salmonella O-antigens.	27604475	Yes	Yes	No					Excluded 1
Phage vB_BsuP-Goe1: the smallest identified lytic phage of Bacillus subtilis.	27609230	Yes	Yes	Yes	Yes	No			Excluded 3
More Is Better: Selecting for Broad Host Range Bacteriophages.	27660623	No
Identification and molecular characterization of bacteriophage phiAxp-2 of Achromobacter xylosoxidans.	27669904	Yes	Yes	Yes	Yes	No			Excluded 3
Immune Antibody Libraries: Manipulating The Diverse Immune Repertoire for Antibody Discovery.	27669969	No
Characterization of novel bacteriophage phiC119 capable of lysing multidrug-resistant Shiga toxin-producing Escherichia coli O157:H7.	27672499	Yes	Yes	Yes	Yes	Yes	Yes	No	Excluded 5
Characterization and genome sequencing of a Citrobacter freundii phage CfP1 harboring a lysin active against multidrug-resistant isolates.	27683211	Yes	Yes	Yes	Yes	Yes	Yes	No	Excluded 5
Genome Sequence of Bacillus cereus Group Phage SalinJah.	27688335	Yes	Yes	Yes	Yes	No			Excluded 3
The genomic content and context of auxiliary metabolic genes in marine cyanomyoviruses.	27693926	Yes	Yes	Yes	No				Excluded 2
Characterization of Vibrio parahaemolyticus and its specific phage from shrimp pond in Palk Strait, South East coast of India.	27697363	Yes	Yes	Yes	Yes	No			Excluded 3
Biodiversity of bacteriophages: morphological and biological properties of a large group of phages isolated from urban sewage.	27698408	Yes	Yes	Yes	Yes	Yes	Yes	Yes	Selected
Testing hypotheses for the presence of tRNA genes in mycobacteriophage genomes.	27738556	Yes	Yes	No					Excluded 1
Characterization and in vitro evaluation of new bacteriophages for the biocontrol of Escherichia coli.	27756632	Yes	Yes	Yes	Yes	Yes	Yes	Yes	Selected
Characterization and Testing the Efficiency of Acinetobacter baumannii Phage vB-GEC_Ab-M-G7 as an Antibacterial Agent.	27757110	Yes	Yes	Yes	Yes	Yes	No		Excluded 4
Klebsiella phages representing a novel clade of viruses with an unknown DNA modification and biotechnologically interesting enzymes.	27766357	Yes	Yes	No					Excluded 1
The temperate Burkholderia phage AP3 of the Peduovirinae shows efficient antimicrobial activity against B. cenocepacia of the IIIA lineage.	27770178	Yes	Yes	Yes	Yes	Yes	Yes	No	Excluded 5
Parasite genetic distance and local adaptation in co-evolving bacteria-bacteriophage populations.	27775190	Yes	Yes	No					Excluded 1
Characterization of potential lytic bacteriophage against Vibrio alginolyticus and its therapeutic implications on biofilm dispersal.	27793690	Yes	Yes	Yes	Yes	No			Excluded 3
Impacts of Antibiotic and Bacteriophage Treatments on the Gut-Symbiont-Associated Blissus insularis (Hemiptera: Blissidae).	27827869	Yes	Yes	Yes	Yes	Yes	No		Excluded 4
Waterborne Viruses and F-Specific Coliphages in Mixed-Use Watersheds: Microbial Associations, Host Specificities, and Affinities with Environmental/Land Use Factors.	27836843	Yes	Yes	No					Excluded 1
Genomic differentiation among wild cyanophages despite widespread horizontal gene transfer.	27852226	Yes	Yes	Yes	Yes	Yes	Yes	Yes	Selected
Two Novel Myoviruses from the North of Iraq Reveal Insights into Clostridium difficile Phage Diversity and Biology.	27854339	Yes	Yes	Yes	Yes	Yes	Yes	Yes	Selected
Membrane filtration immobilization technique-a simple and novel method for primary isolation and enrichment of bacteriophages.	27862682	Yes	Yes	No					Excluded 1
Migration highways and migration barriers created by host-parasite interactions.	27873470	Yes	Yes	No					Excluded 1
Pantoea ananatis: genomic insights into a versatile pathogen.	27880983	No
Isolation, Characterization, and Bioinformatic Analyses of Lytic Salmonella Enteritidis Phages and Tests of Their Antibacterial Activity in Food.	27900459	Yes	Yes	Yes	Yes	Yes	Yes	No	Excluded 5
Three novel bacteriophages isolated from the East African Rift Valley soda lakes.	27912769	Yes	Yes	Yes	Yes	No			Excluded 3
Genomic diversity of bacteriophages infecting the fish pathogen Flavobacterium psychrophilum.	27915247	Yes	Yes	No					Excluded 1
Characterization of the first double-stranded RNA bacteriophage infecting Pseudomonas aeruginosa.	27934909	Yes	Yes	Yes	Yes	Yes	No		Excluded 4
Isolation and Genome Sequencing of a Novel Pseudoalteromonas Phage PH1.	27942842	Yes	Yes	Yes	Yes	No			Excluded 3
Integrated Multivariate Analysis with Nondetects for the Development of Human Sewage Source-Tracking Tools Using Bacteriophages of Enterococcus faecalis.	27983829	Yes	Yes	No					Excluded 1
Genome Integration and Excision by a New Streptomyces Bacteriophage, ϕJoe.	28003200	Yes	Yes	Yes	Yes	No			Excluded 3
Characterization and genome analysis of novel bacteriophages infecting the opportunistic human pathogens Klebsiella oxytoca and K. pneumoniae.	28028618	Yes	Yes	Yes	Yes	No			Excluded 3
Characterization and Genomic Study of the Novel Bacteriophage HY01 Infecting Both Escherichia coli O157:H7 and Shigella flexneri: Potential as a Biocontrol Agent in Food.	28036349	Yes	Yes	Yes	Yes	No			Excluded 3
Rapid and sensitive method to assess human viral pollution in shellfish using infectious F-specific RNA bacteriophages: Application to marketed products.	28040176	Yes	Yes	No					Excluded 1
Short communication: Characterization of Salmonella phages from dairy calves on farms with history of diarrhea.	28041722	Yes	Yes	No					Excluded 1
PCR-activated cell sorting as a general, cultivation-free method for high-throughput identification and enrichment of virus hosts.	28042018	Yes	Yes	No					Excluded 1
Identical bacterial populations colonize premature infant gut, skin, and oral microbiomes and exhibit different in situ growth rates.	28073918	Yes	Yes	No					Excluded 1
Characterization of two polyvalent phages infecting Enterobacteriaceae.	28091598	Yes	Yes	Yes	Yes	No			Excluded 3
Genome Analysis of a Novel Broad Host Range Proteobacteria Phage Isolated from a Bioreactor Treating Industrial Wastewater.	28106814	Yes	Yes	No					Excluded 1
Molecular Analysis of Arthrobacter Myovirus vB_ArtM-ArV1: We Blame It on the Tail.	28122988	Yes	Yes	Yes	Yes	No			Excluded 3
Synthesis of bacteriophage lytic proteins against Streptococcus pneumoniae in the chloroplast of Chlamydomonas reinhardtii.	28160380	Yes	Yes	No					Excluded 1
Things Are Getting Hairy: Enterobacteria Bacteriophage vB_PcaM_CBB.	28174560	Yes	Yes	Yes	Yes	No			Excluded 3
Characterization and complete genome of the virulent Myoviridae phage JD007 active against a variety of Staphylococcus aureus isolates from different hospitals in Shanghai, China.	28179010	Yes	Yes	Yes	Yes	Yes	Yes	Yes	Selected
Genetic and functional characterisation of the lactococcal P335 phage-host interactions.	28183268	Yes	Yes	Yes	Yes	Yes	Yes	Yes	Selected
Evolved distal tail carbohydrate binding modules of Lactobacillus phage J-1: a novel type of anti-receptor widespread among lactic acid bacteria phages.	28196397	Yes	Yes	No					Excluded 1
Isolation and Characterization of Bacillus cereus Bacteriophages from Foods and Soil.	28205130	Yes	Yes	Yes	Yes	Yes	No		Excluded 4
Genomic structure and insertion sites of Helicobacter pylori prophages from various geographical origins.	28205536	Yes	Yes	No					Excluded 1
Characterisation and genome sequence of the lytic Acinetobacter baumannii bacteriophage vB_AbaS_Loki.	28207864	Yes	Yes	Yes	Yes	Yes	Yes	Yes	Selected
Adaptation of the pathogen, Pseudomonas syringae, during experimental evolution on a native vs. alternative host plant.	28207977	Yes	Yes	No					Excluded 1
Genome characterization, infectivity assays of in vitro and in vivo infectious transcripts of soybean yellow mottle mosaic virus from India reveals a novel short mild genotype.	28215614	Yes	Yes	No					Excluded 1
Functional and comparative genome analysis of novel virulent actinophages belonging to Streptomyces flavovirens.	28257628	Yes	Yes	Yes	No				Excluded 2
Bacteriophage SP6 encodes a second tailspike protein that recognizes Salmonella enterica serogroups C(2) and C(3).	28285722	Yes	Yes	No					Excluded 1
Long-Term Safety of Topical Bacteriophage Application to the Frontal Sinus Region.	28286740	Yes	Yes	No					Excluded 1
The isolation and characterization of Stenotrophomonas maltophilia T4-like bacteriophage DLP6.	28291834	Yes	Yes	Yes	Yes	Yes	Yes	Yes	Selected
Label-free electrochemiluminescent biosensor for rapid and sensitive detection of pseudomonas aeruginosa using phage as highly specific recognition agent.	28334626	Yes	Yes	Yes	No				Excluded 2
Application of bacteriophages to reduce Salmonella attachment and biofilms on hard surfaces.	28339743	Yes	Yes	Yes	Yes	Yes	No		Excluded 4
Evolutionary interpretations of mycobacteriophage biodiversity and host-range through the analysis of codon usage bias.	28348827	Yes	Yes	No					Excluded 1
Assessment of swine-specific bacteriophages of Bacteroides fragilis in swine farms with different antibiotic practices.	28362306	Yes	Yes	No					Excluded 1
Complete Genome Sequence of Proteus mirabilis Phage pPM_01 Isolated from Raw Sewage.	28384626	Yes	Yes	No					Excluded 1
The frenemies within: viruses, retrotransposons and plasmids that naturally infect Saccharomyces yeasts.	28387035	No
A non-canonical multisubunit RNA polymerase encoded by the AR9 phage recognizes the template strand of its uracil-containing promoters.	28402520	Yes	Yes	No					Excluded 1
Characterization and Genome Sequence of Marine Alteromonas gracilis Phage PB15 Isolated from the Yellow Sea, China.	28424938	Yes	Yes	Yes	Yes	No			Excluded 3
Isolation and Complete Genome Sequence of a Novel Pseudoalteromonas Phage PH357 from the Yangtze River Estuary.	28424941	Yes	Yes	Yes	Yes	No			Excluded 3
Tunable Expression Tools Enable Single-Cell Strain Distinction in the Gut Microbiome.	28431251	Yes	Yes	No					Excluded 1
Genetic hurdles limit the arms race between Prochlorococcus and the T7-like podoviruses infecting them.	28440802	Yes	Yes	Yes	Yes	No			Excluded 3
Investigating the biocontrol and anti-biofilm potential of a three phage cocktail against Cronobacter sakazakii in different brands of infant formula.	28460269	Yes	Yes	Yes	Yes	Yes	Yes	Yes	Selected
Three novel Pseudomonas phages isolated from composting provide insights into the evolution and diversity of tailed phages.	28472930	Yes	Yes	Yes	Yes	Yes	Yes	Yes	Selected
Characterization of a broad host-spectrum virulent Salmonella bacteriophage fmb-p1 and its application on duck meat.	28478136	Yes	Yes	Yes	Yes	Yes	Yes	Yes	Selected
A Novel Roseosiphophage Isolated from the Oligotrophic South China Sea.	28505134	Yes	Yes	Yes	Yes	No			Excluded 3
Stumbling across the Same Phage: Comparative Genomics of Widespread Temperate Phages Infecting the Fish Pathogen Vibrio anguillarum.	28531104	Yes	Yes	Yes	Yes	Yes	Yes	Yes	Selected
The Bacteriophage EF-P29 Efficiently Protects against Lethal Vancomycin-Resistant Enterococcus faecalis and Alleviates Gut Microbiota Imbalance in a Murine Bacteremia Model.	28536572	Yes	Yes	Yes	Yes	Yes	Yes	Yes	Selected
Coiled-coil interactions mediate serine integrase directionality.	28549184	Yes	Yes	No					Excluded 1
Transposable phages, DNA reorganization and transfer.	28551392	No
Phage applications for improving food safety and infection control in Egypt.	28557189	Yes	No
Longitudinal monitoring of Listeria monocytogenes and Listeria phages in seafood processing environments in Thailand.	28576358	Yes	Yes	No					Excluded 1
Isolation and characterization of the first phage infecting ecologically important marine bacteria Erythrobacter.	28592325	Yes	Yes	Yes	Yes	No			Excluded 3
Characterization of Bacillus Subtilis Viruses vB_BsuM-Goe2 and vB_BsuM-Goe3.	28604650	Yes	Yes	Yes	Yes	No			Excluded 3
The Genomic Architecture of Novel Simulium damnosum Wolbachia Prophage Sequence Elements and Implications for Onchocerciasis Epidemiology.	28611731	Yes	Yes	No					Excluded 1
Characterization of Sinorhizobium sp. LM21 Prophages and Virus-Encoded DNA Methyltransferases in the Light of Comparative Genomic Analyses of the Sinorhizobial Virome.	28672885	Yes	Yes	No					Excluded 1
Two T7-like Bacteriophages, K5-2 and K5-4, Each Encodes Two Capsule Depolymerases: Isolation and Functional Characterization.	28676686	Yes	Yes	Yes	Yes	No			Excluded 3
Environmental bacteriophages active on biofilms and planktonic forms of toxigenic Vibrio cholerae: Potential relevance in cholera epidemiology.	28700707	Yes	Yes	Yes	Yes	No			Excluded 3
Novel Fri1-like Viruses Infecting Acinetobacter baumannii-vB_AbaP_AS11 and vB_AbaP_AS12-Characterization, Comparative Genomic Analysis, and Host-Recognition Strategy.	28714913	Yes	Yes	Yes	Yes	Yes	Yes	Yes	Selected
Tales of diversity: Genomic and morphological characteristics of forty-six Arthrobacter phages.	28715480	Yes	Yes	Yes	Yes	No			Excluded 3
Environmental drivers of viral community composition in Antarctic soils identified by viromics.	28724405	Yes	Yes	No					Excluded 1
Long-term genomic coevolution of host-parasite interaction in the natural environment.	28740072	Yes	Yes	Yes	Yes	Yes	Yes	No	Excluded 5
Broad-range lytic bacteriophages that kill Staphylococcus aureus local field strains.	28742812	Yes	Yes	Yes	Yes	Yes	Yes	Yes	Selected
Efficacy of potential phage cocktails against Vibrio harveyi and closely related Vibrio species isolated from shrimp aquaculture environment in the south east coast of India.	28757045	Yes	Yes	Yes	Yes	No			Excluded 3
Characterization and diversity of phages infecting Aeromonas salmonicida subsp. salmonicida.	28765570	Yes	Yes	Yes	Yes	Yes	Yes	Yes	Selected
Isolation of bacteriophages from air using vacuum filtration technique: an improved and novel method.	28766823	Yes	Yes	No					Excluded 1
Isolation and Characterization of phiLLS, a Novel Phage with Potential Biocontrol Agent against Multidrug-Resistant Escherichia coli.	28785246	Yes	Yes	Yes	Yes	Yes	Yes	Yes	Selected
Phages in urban wastewater have the potential to disseminate antibiotic resistance.	28803933	Yes	Yes	Yes	Yes	Yes	No		Excluded 4
Comparative genomics of Australian and international isolates of Salmonella Typhimurium: correlation of core genome evolution with CRISPR and prophage profiles.	28851865	Yes	Yes	No					Excluded 1
Role of SH3b binding domain in a natural deletion mutant of Kayvirus endolysin LysF1 with a broad range of lytic activity.	28852930	Yes	Yes	No					Excluded 1
New class of precision antimicrobials redefines role of Clostridium difficile S-layer in virulence and viability.	28878013	Yes	Yes	Yes	Yes	Yes	No		Excluded 4
Identification and genomic comparison of temperate bacteriophages derived from emetic Bacillus cereus.	28886124	Yes	Yes	Yes	Yes	Yes	Yes	Yes	Selected
Characterization of vB_SauM-fRuSau02, a Twort-Like Bacteriophage Isolated from a Therapeutic Phage Cocktail.	28906479	Yes	Yes	Yes	Yes	Yes	Yes	Yes	Selected
Bacteriophages as an alternative to conventional antibiotic use for the prevention or treatment of Paenibacillus larvae in honeybee hives.	28917651	Yes	Yes	Yes	Yes	Yes	No		Excluded 4
Isolation and characterization of bacteriophages with lytic activity against common bacterial pathogens.	28919692	Yes	Yes	Yes	Yes	Yes	No		Excluded 4
Alterations in gp37 Expand the Host Range of a T4-Like Phage.	28939606	Yes	Yes	Yes	Yes	Yes	Yes	No	Excluded 5
Isolation and characterization of a bacteriophage and its utilization against multi-drug resistant Pseudomonas aeruginosa-2995.	28964812	Yes	Yes	Yes	Yes	Yes	No		Excluded 4
Expression of a Peptidoglycan Hydrolase from Lytic Bacteriophages Atu_ph02 and Atu_ph03 Triggers Lysis of Agrobacterium tumefaciens.	28970228	Yes	Yes	Yes	Yes	No			Excluded 3
Isolation of bacteriophages against multidrug resistant Acinetobacter baumannii.	28974975	Yes	Yes	Yes	Yes	Yes	No		Excluded 4
Newly Isolated Bacteriophages from the Podoviridae, Siphoviridae, and Myoviridae Families Have Variable Effects on Putative Novel Dickeya spp.	29033917	Yes	Yes	Yes	Yes	No			Excluded 3
Ability of phages to infect Acinetobacter calcoaceticus-Acinetobacter baumannii complex species through acquisition of different pectate lyase depolymerase domains.	29076652	Yes	Yes	Yes	Yes	Yes	Yes	Yes	Selected
Differential Effect of Newly Isolated Phages Belonging to PB1-Like, phiKZ-Like and LUZ24-Like Viruses against Multi-Drug Resistant Pseudomonas aeruginosa under Varying Growth Conditions.	29077053	Yes	Yes	Yes	Yes	Yes	Yes	Yes	Selected
Biodiversity of bacteriophages infecting Lactococcus lactis starter cultures.	29103710	Yes	Yes	Yes	Yes	Yes	No		Excluded 4
Salmonella Typhimurium DT193 and DT99 are present in great and blue tits in Flanders, Belgium.	29112955	Yes	Yes	No					Excluded 1
Isolation and characterization of a novel, T7-like phage against Aeromonas veronii.	29116575	Yes	Yes	Yes	Yes	No			Excluded 3
Isolation of Bacteriophages for Clinically Relevant Bacteria.	29119429	Yes	Yes	No					Excluded 1
Isolation and Physiomorphological Characterization of Escherichia coli O157:H7-Infecting Bacteriophages Recovered from Beef Cattle Operations.	29123549	Yes	Yes	Yes	Yes	Yes	No		Excluded 4
Effectiveness of a Lytic Phage SRG1 against Vancomycin-Resistant Enterococcus faecalis in Compost and Soil.	29147662	Yes	Yes	Yes	Yes	No			Excluded 3
A guard-killer phage cocktail effectively lyses the host and inhibits the development of phage-resistant strains of Escherichia coli.	29150707	Yes	Yes	Yes	Yes	Yes	No		Excluded 4
Isolation and characterization of polyvalent bacteriophages infecting multi drug resistant Salmonella serovars isolated from broilers in Egypt.	29156244	Yes	Yes	Yes	Yes	No			Excluded 3
Isolation and Characterization of a Novel Broad-host-range Bacteriophage Infecting Salmonella enterica subsp. enterica for Biocontrol and Rapid Detection.	29156510	Yes	Yes	Yes	Yes	Yes	Yes	Yes	Selected
Diversity of dsDNA Viruses in a South African Hot Spring Assessed by Metagenomics and Microscopy.	29156552	Yes	Yes	No					Excluded 1
The Gut Microbiota Facilitates Drifts in the Genetic Diversity and Infectivity of Bacterial Viruses.	29174401	Yes	Yes	Yes	Yes	Yes	No		Excluded 4
Generation of Bacteriophage-Insensitive Mutants of Streptococcus thermophilus via an Antisense RNA CRISPR-Cas Silencing Approach.	29180373	Yes	Yes	Yes	Yes	No			Excluded 3
Characterization of Four Novel Bacteriophages Isolated from British Columbia for Control of Non-typhoidal Salmonella in Vitro and on Sprouting Alfalfa Seeds.	29187834	Yes	Yes	Yes	Yes	Yes	Yes	Yes	Selected
Isolation and evaluation of cocktail phages for the control of multidrug-resistant Escherichia coli serotype O104: H4 and E. coli O157: H7 isolates causing diarrhea.	29253127	Yes	Yes	Yes	Yes	No			Excluded 3
Isolation and characterization of two lytic cold-active bacteriophages infecting Pseudomonas fluorescens from the Napahai plateau wetland.	29253355	Yes	Yes	Yes	Yes	No			Excluded 3
Transport of Escherichia coli phage through saturated porous media considering managed aquifer recharge.	29255976	Yes	Yes	No					Excluded 1
Phage Abp1 Rescues Human Cells and Mice from Infection by Pan-Drug Resistant Acinetobacter Baumannii.	29258062	Yes	Yes	No					Excluded 1
Toward Understanding Phage:Host Interactions in the Rumen; Complete Genome Sequences of Lytic Phages Infecting Rumen Bacteria.	29259581	Yes	Yes	Yes	No				Excluded 2
A multiplex real-time PCR for the detection and differentiation of Campylobacter phages.	29272305	Yes	Yes	No					Excluded 1
Characterization and Application of Lytic Bacteriophages against Campylobacter jejuni Isolated from Poultry in Japan.	29279578	Yes	Yes	Yes	Yes	Yes	No		Excluded 4
Isolation and characterization of a N4-like lytic bacteriophage infecting Vibrio splendidus, a pathogen of fish and bivalves.	29284014	Yes	Yes	Yes	Yes	Yes	Yes	Yes	Selected
Complete Genome Sequence of a Novel T7-Like Bacteriophage from a Pasteurella multocida Capsular Type A Isolate.	29307051	Yes	Yes	Yes	Yes	Yes	Yes	No	Excluded 5
Bacteriophage ΦSA012 Has a Broad Host Range against Staphylococcus aureus and Effective Lytic Capacity in a Mouse Mastitis Model.	29315249	Yes	Yes	No					Excluded 1
Characterization of bacteriophages and their carriage in Staphylococcus aureus isolated from broilers in Poland.	29320875	Yes	Yes	Yes	Yes	Yes	No		Excluded 4
Detection of Escherichia coli in ready-to-eat fresh vegetables using broad-host-range recombinant phages.	29341389	Yes	Yes	No					Excluded 1
Isolation of Potential Phages against Multidrug-Resistant Bacterial Isolates: Promising Agents in the Rivers of Kathmandu, Nepal.	29359149	Yes	Yes	Yes	Yes	No			Excluded 3
Backyard Farms Represent a Source of Wide Host Range Salmonella Phages That Lysed the Most Common Salmonella Serovars.	29360401	Yes	Yes	Yes	Yes	Yes	No		Excluded 4
Isolation and characterization of a novel bacteriophage infecting Vibrio alginolyticus.	29372278	Yes	Yes	Yes	Yes	No			Excluded 3
Shigella Phages Isolated during a Dysentery Outbreak Reveal Uncommon Structures and Broad Species Diversity.	29437962	Yes	Yes	Yes	Yes	No			Excluded 3
Two novel thermally resistant endolysins encoded by pseudo T-even bacteriophages RB43 and RB49.	29458521	Yes	Yes	No					Excluded 1
Bacteriophages reduce Yersinia enterocolitica contamination of food and kitchenware.	29477807	Yes	Yes	Yes	Yes	Yes	Yes	Yes	Selected
Extending the hosts of Tectiviridae into four additional genera of Gram-positive bacteria and more diverse Bacillus species.	29481984	Yes	Yes	No					Excluded 1
Complete genomic sequences of Propionibacterium freudenreichii phages from Swiss cheese reveal greater diversity than Cutibacterium (formerly Propionibacterium) acnes phages.	29490612	Yes	Yes	Yes	Yes	Yes	Yes	Yes	Selected
A Decade of Streptococcus thermophilus Phage Evolution in an Irish Dairy Plant.	29523549	Yes	Yes	Yes	Yes	Yes	Yes	Yes	Selected
Genomic characterization of the novel Ralstonia phage RPSC1.	29523968	Yes	Yes	Yes	Yes	Yes	Yes	No	Excluded 5
Complete genome sequence analysis of PS2, a novel T4-like bacteriophage that infects Serratia marcescens clinical isolates.	29574589	Yes	Yes	Yes	Yes	Yes	Yes	No	Excluded 5
Genomic Characterization of Sixteen Yersinia enterocolitica-Infecting Podoviruses of Pig Origin.	29614052	Yes	Yes	No					Excluded 1
Application of a phage in decontaminating Vibrio parahaemolyticus in oysters.	29621738	Yes	Yes	Yes	Yes	Yes	No		Excluded 4
Characterization of Bacteriophages Targeting Non-O157 Shiga Toxigenic Escherichia coli.	29624104	Yes	Yes	Yes	Yes	Yes	No		Excluded 4
The Geographic Structure of Viruses in the Cuatro Ciénegas Basin, a Unique Oasis in Northern Mexico, Reveals a Highly Diverse Population on a Small Geographic Scale.	29625974	Yes	Yes	No					Excluded 1
Prevalence of fecal viruses and bacteriophage in Canadian farmed mink (Neovison vison).	29635866	Yes	Yes	No					Excluded 1
Characterization of a New Staphylococcus aureus Kayvirus Harboring a Lysin Active against Biofilms.	29642449	Yes	Yes	Yes	Yes	Yes	Yes	Yes	Selected
Sequencing, genome analysis and host range of a novel Ralstonia phage, RsoP1EGY, isolated in Egypt.	29654374	Yes	Yes	Yes	Yes	Yes	Yes	No	Excluded 5
Determination of the cell wall polysaccharide and teichoic acid structures from Lactococcus lactis IL1403.	29674103	Yes	Yes	No					Excluded 1
T4-like Escherichia coli phages from the environment carry bla(CTX-M).	29675838	Yes	Yes	Yes	Yes	No			Excluded 3
Comparison of Staphylococcus Phage K with Close Phage Relatives Commonly Employed in Phage Therapeutics.	29693603	Yes	Yes	Yes	Yes	Yes	Yes	Yes	Selected
JMT-1: a novel, spherical lytic halotolerant phage isolated from Yuncheng saline lake.	29699780	Yes	Yes	Yes	Yes	No			Excluded 3
Complete Nucleotide Sequence Analysis of a Novel Bacillus subtilis-Infecting Bacteriophage BSP10 and Its Effect on Poly-Gamma-Glutamic Acid Degradation.	29734701	Yes	Yes	Yes	Yes	Yes	Yes	Yes	Selected
Two New Lytic Bacteriophages of the Myoviridae Family Against Carbapenem-Resistant Acinetobacter baumannii.	29760690	Yes	Yes	Yes	Yes	Yes	Yes	No	Excluded 5
Biological species in the viral world.	29784828	Yes	Yes	No					Excluded 1
Genomic and ecological study of two distinctive freshwater bacteriophages infecting a Comamonadaceae bacterium.	29789681	Yes	Yes	Yes	Yes	No			Excluded 3
Characterization of a newly isolated phage infecting pathogenic Escherichia coli and analysis of its mosaic structural genes.	29795390	Yes	Yes	Yes	Yes	Yes	Yes	No	Excluded 5
Rapid quantification of bacteriophages and their bacterial hosts in vitro and in vivo using droplet digital PCR.	29859196	Yes	Yes	No					Excluded 1
Structure of an Acinetobacter Broad-Range Prophage Endolysin Reveals a C-Terminal α-Helix with the Proposed Role in Activity against Live Bacterial Cells.	29882827	Yes	Yes	No					Excluded 1
Isolation, Characterization, and Application of Bacteriophage LPSE1 Against Salmonella enterica in Ready to Eat (RTE) Foods.	29887839	Yes	Yes	Yes	Yes	No			Excluded 3
Isolation and Characterization of Novel Broad Host Range Bacteriophages of Vibrio cholerae O1 from Bengal.	29910569	Yes	Yes	Yes	Yes	Yes	No		Excluded 4
Isolation and Enrichment of Bacteriophages by Membrane Filtration Immobilization Technique.	29924485	Yes	Yes	No					Excluded 1
Complete Genome Sequence of Broad-Host-Range Shiga Toxin-Converting Bacteriophage SH2026Stx1, Isolated from Escherichia coli O157:H7.	29930034	Yes	Yes	Yes	No				Excluded 2
Rapid label-free detection of E. coli using a novel SPR biosensor containing a fragment of tail protein from phage lambda.	29932795	Yes	No
Lysogenic conversion of atypical enteropathogenic Escherichia coli (aEPEC) from human, murine, and bovine origin with bacteriophage Φ3538 Δstx(2)::cat proves their enterohemorrhagic E. coli (EHEC) progeny.	29937391	Yes	Yes	No					Excluded 1
Isolation and identification of specific bacteriophage against enteropathogenic Escherichia coli (EPEC) and in vitro and in vivo characterization of bacteriophage.	29945166	Yes	Yes	Yes	No				Excluded 2
Draft Genome Sequence of Pectobacterium atrosepticum PB72 and Complete Genome Sequence of the Specific Bacteriophage PP90.	29976602	Yes	Yes	Yes	Yes	Yes	Yes	No	Excluded 5
Characterization of two related Erwinia myoviruses that are distant relatives of the PhiKZ-like Jumbo phages.	29979759	Yes	Yes	Yes	Yes	No			Excluded 3
A Lytic Bacteriophage for Controlling Pseudomonas lactis in Raw Cow's Milk.	29980554	Yes	Yes	Yes	Yes	No			Excluded 3
Bacterial Endospores as Phage Genome Carriers and Protective Shells.	30006404	Yes	Yes	Yes	Yes	No			Excluded 3
Isolation, characterization, and application of a novel specific Salmonella bacteriophage in different food matrices.	30007727	Yes	Yes	Yes	Yes	No			Excluded 3
Identification and characterization of new broad host-range rV5-like coliphages C203 and P206 directed against enterobacteria.	30033383	Yes	Yes	Yes	Yes	Yes	Yes	Yes	Selected
In Vitro Design and Evaluation of Phage Cocktails Against Aeromonas salmonicida.	30034378	Yes	Yes	Yes	Yes	No			Excluded 3
Virus classification - where do you draw the line?	30039318	No
Systemic method to isolate large bacteriophages for use in biocontrol of a wide-range of pathogenic bacteria.	30049605	Yes	Yes	Yes	Yes	No			Excluded 3
Full genome sequence of a polyvalent bacteriophage infecting strains of Shigella, Salmonella, and Escherichia.	30056554	Yes	Yes	Yes	Yes	No			Excluded 3
Reporter bacteriophage T7(NLC) utilizes a novel NanoLuc::CBM fusion for the ultrasensitive detection of Escherichia coli in water.	30069563	Yes	Yes	No					Excluded 1
Characterization of a lytic vibriophage VP06 of Vibrio parahaemolyticus.	30077624	Yes	Yes	Yes	Yes	No			Excluded 3
Sensitive detection of live Escherichia coli by bacteriophage amplification-coupled immunoassay on the Luminex® MAGPIX instrument.	30077693	Yes	Yes	No					Excluded 1
Unravelling the Links between Phage Adsorption and Successful Infection in Clostridium difficile.	30082660	Yes	Yes	No					Excluded 1
Isolation, characterization and efficacy of phage MJ2 against biofilm forming multi-drug resistant Enterobacter cloacae.	30090964	Yes	Yes	Yes	Yes	Yes	No		Excluded 4
Isolation and characterization of a novel phage Xoo-sp2 that infects Xanthomonas oryzae pv. oryzae.	30102145	Yes	Yes	Yes	Yes	No			Excluded 3
Characterization of Bacteriophages Infecting Clinical Isolates of Clostridium difficile.	30108562	Yes	Yes	Yes	Yes	Yes	No		Excluded 4
Novel phages of healthy skin metaviromes from South Africa.	30115980	Yes	Yes	Yes	No				Excluded 2
Characterization of bacteriophage HN48 and its protective effects in Nile tilapia Oreochromis niloticus against Streptococcus agalactiae infections.	30117534	Yes	Yes	Yes	Yes	Yes	No		Excluded 4
Molecular, physiological and phylogenetic traits of Lactococcus 936-type phages from distinct dairy environments.	30135597	Yes	Yes	Yes	Yes	Yes	Yes	Yes	Selected
Larger Than Life: Isolation and Genomic Characterization of a Jumbo Phage That Infects the Bacterial Plant Pathogen, Agrobacterium tumefaciens.	30154772	Yes	Yes	Yes	Yes	No			Excluded 3
High prevalence of Bacillus subtilis-infecting bacteriophages in soybean-based fermented foods and its detrimental effects on the process and quality of Cheonggukjang.	30166141	Yes	Yes	Yes	Yes	Yes	No		Excluded 4
Immunization with Salmonella Abortusequi phage lysate protects guinea pig against the virulent challenge of SAE-742.	30181080	Yes	Yes	Yes	No				Excluded 2
Characterization of vB_Kpn_F48, a Newly Discovered Lytic Bacteriophage for Klebsiella pneumoniae of Sequence Type 101.	30205588	Yes	Yes	Yes	Yes	Yes	Yes	No	Excluded 5
Complete Genome of the Xanthomonas euvesicatoria Specific Bacteriophage KΦ1, Its Survival and Potential in Control of Pepper Bacterial Spot.	30210484	Yes	Yes	Yes	Yes	Yes	Yes	No	Excluded 5
Isolation and Complete Genome Sequence of a Novel Marinobacter Phage B23.	30218176	Yes	Yes	Yes	Yes	No			Excluded 3
Genomic characterization of three novel Basilisk-like phages infecting Bacillus anthracis.	30227847	Yes	Yes	Yes	Yes	No			Excluded 3
Host range and molecular characterization of a lytic Pradovirus-like Ralstonia phage RsoP1IDN isolated from Indonesia.	30244289	Yes	Yes	Yes	Yes	Yes	Yes	Yes	Selected
Bacteriophage ZCKP1: A Potential Treatment for Klebsiella pneumoniae Isolated From Diabetic Foot Patients.	30254618	Yes	Yes	Yes	Yes	Yes	Yes	No	Excluded 5
Isolation of lytic bacteriophages infecting Salmonella Typhimurium and Salmonella Enteritidis.	30257585	Yes	Yes	Yes	Yes	Yes	No		Excluded 4
Application of bacteriophages in simultaneously controlling Escherichia coli O157:H7 and extended-spectrum beta-lactamase producing Escherichia coli.	30267128	Yes	Yes	Yes	Yes	Yes	Yes	Yes	Selected
Isolation and Characterization of a Lytic and Highly Specific Phage against Yersinia enterocolitica as a Novel Biocontrol Agent.	30270603	Yes	Yes	Yes	Yes	No			Excluded 3
Characterization of a novel bacteriophage specific to Exiguobacterium indicum isolated from a plateau eutrophic lake.	30284309	Yes	Yes	Yes	Yes	No			Excluded 3
Isolation and characterization of a potentially novel Siphoviridae phage (vB_SsapS-104) with lytic activity against Staphylococcus saprophyticus isolated from urinary tract infection.	30284669	Yes	Yes	Yes	Yes	No			Excluded 3
Effective inhibition of Salmonella Typhimurium in fresh produce by a phage cocktail targeting multiple host receptors.	30297056	Yes	Yes	Yes	Yes	Yes	Yes	No	Excluded 5
High genomic variability in the plant pathogenic bacterium Pectobacterium parmentieri deciphered from de novo assembled complete genomes.	30326842	Yes	Yes	No					Excluded 1
Isolation, characterization and in vivo efficacy of Escherichia phage myPSH1131.	30356310	Yes	Yes	Yes	Yes	Yes	Yes	Yes	Selected
Biodiversity of Streptococcus thermophilus Phages in Global Dairy Fermentations.	30360457	Yes	Yes	Yes	Yes	Yes	Yes	Yes	Selected
Isolation and Genome Sequence Characterization of Bacteriophage vB_SalM_PM10, a Cba120virus, Concurrently Infecting Salmonella enterica Serovars Typhimurium, Typhi, and Enteritidis.	30361843	Yes	Yes	Yes	Yes	Yes	Yes	Yes	Selected
Characterization of a Salmonella Enteritidis bacteriophage showing broad lytic activity against Gram-negative enteric bacteria.	30361974	Yes	Yes	Yes	Yes	Yes	Yes	No	Excluded 5
vB_LspM-01: a novel myovirus displaying pseudolysogeny in Lysinibacillus sphaericus C3-41.	30362075	Yes	Yes	Yes	Yes	Yes	Yes	Yes	Selected
Pantoea Bacteriophage vB_PagS_Vid5: A Low-Temperature Siphovirus That Harbors a Cluster of Genes Involved in the Biosynthesis of Archaeosine.	30366363	Yes	Yes	Yes	Yes	No			Excluded 3
Genomic Features and Lytic Activity of the Bacteriophage PPPL-1 Effective against Pseudomonas syringae pv. actinidiae, a Cause of Bacterial Canker in Kiwifruit.	30369117	Yes	Yes	Yes	Yes	Yes	Yes	Yes	Selected
Metapopulation Structure of CRISPR-Cas Immunity in Pseudomonas aeruginosa and Its Viruses.	30374457	Yes	Yes	No					Excluded 1
Characterization and genome analysis of novel phage vB_EfaP_IME195 infecting Enterococcus faecalis.	30387031	Yes	Yes	Yes	Yes	Yes	Yes	No	Excluded 5
Reviving Phage Therapy for the Treatment of Cholera.	30395214	Yes	Yes	Yes	Yes	Yes	Yes	Yes	Selected
Identification of novel bacteriophage vB_EcoP-EG1 with lytic activity against planktonic and biofilm forms of uropathogenic Escherichia coli.	30397766	Yes	Yes	Yes	Yes	Yes	Yes	Yes	Selected
Characterization of the Escherichia coli Virulent Myophage ST32.	30405057	Yes	Yes	Yes	Yes	Yes	Yes	Yes	Selected
Therapeutic Potential of a New Jumbo Phage That Infects Vibrio coralliilyticus, a Widespread Coral Pathogen.	30405564	Yes	Yes	Yes	Yes	No			Excluded 3
Isolation and characterization of a broad-spectrum phage of multiple drug resistant Salmonella and its therapeutic utility in mice.	30408490	Yes	Yes	Yes	Yes	Yes	No		Excluded 4
Effects of Staphylococcus aureus Bacteriophage K on Expression of Cytokines and Activation Markers by Human Dendritic Cells In Vitro.	30413044	Yes	Yes	No					Excluded 1
Recessive Host Range Mutants and Unsusceptible Cells That Inactivate Virions without Genome Penetration: Ecological and Technical Implications.	30429341	Yes	Yes	No					Excluded 1
Rapid evolution of decreased host susceptibility drives a stable relationship between ultrasmall parasite TM7x and its bacterial host.	30442671	Yes	Yes	No					Excluded 1
Bacteriophages To Sensitize a Pathogenic New Delhi Metallo β-Lactamase-Positive Escherichia coli to Solar Disinfection.	30457853	Yes	Yes	Yes	Yes	No			Excluded 3
Functional Analysis and Antivirulence Properties of a New Depolymerase from a Myovirus That Infects Acinetobacter baumannii Capsule K45.	30463964	Yes	Yes	Yes	Yes	Yes	Yes	Yes	Selected
Isolation and characterization of bacteriophages active against methicillin-resistant Staphylococcus pseudintermedius.	30468880	Yes	Yes	Yes	Yes	Yes	Yes	Yes	Selected
Bacteriophage Therapy Increases Complement-Mediated Lysis of Bacteria and Enhances Bacterial Clearance After Acute Lung Infection With Multidrug-Resistant Pseudomonas aeruginosa.	30476337	Yes	Yes	Yes	Yes	Yes	No		Excluded 4
Bystander Phage Therapy: Inducing Host-Associated Bacteria to Produce Antimicrobial Toxins against the Pathogen Using Phages.	30518109	Yes	Yes	Yes	Yes	No			Excluded 3
Characterization of the lytic archaeal virus Drs3 infecting Methanobacterium formicicum.	30523430	Yes	Yes	No					Excluded 1
Draft Genome Sequence of Escherichia Phage PGN829.1, Active against Highly Drug-Resistant Uropathogenic Escherichia coli.	30533819	Yes	Yes	Yes	Yes	No			Excluded 3
LysPBC2, a Novel Endolysin Harboring a Bacillus cereus Spore Binding Domain.	30552194	Yes	Yes	Yes	Yes	No			Excluded 3
Bacteriophages that infect marine roseobacters: genomics and ecology.	30556267	No
Signatures within the esophageal microbiome are associated with host genetics, age, and disease.	30558669	Yes	Yes	No					Excluded 1
Screening for Growth-Inhibitory ORFans in Pseudomonas aeruginosa-Infecting Bacteriophages.	30570730	Yes	Yes	No					Excluded 1
Phenotypic and genomic analyses of bacteriophages targeting environmental and clinical CS3-expressing enterotoxigenic Escherichia coli (ETEC) strains.	30571788	Yes	Yes	Yes	Yes	Yes	Yes	Yes	Selected
Modified Bacteriophage Tail Fiber Proteins for Labeling, Immobilization, Capture, and Detection of Bacteria.	30580400	Yes	Yes	No					Excluded 1
Isolation and characterization of virulent phages infecting Shewanella baltica and Shewanella putrefaciens, and their application for biopreservation of chilled channel catfish (Ictalurus punctatus).	30594742	Yes	Yes	Yes	Yes	No			Excluded 3
Characterization and Genomic Analysis of SFPH2, a Novel T7virus Infecting Shigella.	30619123	Yes	Yes	Yes	Yes	Yes	Yes	Yes	Selected
Complete genome sequences of Aeromonas and Pseudomonas phages as a supportive tool for development of antibacterial treatment in aquaculture.	30621713	Yes	Yes	Yes	Yes	Yes	Yes	Yes	Selected
Phage defense mechanisms and their genomic and phenotypic implications in the fish pathogen Vibrio anguillarum.	30624625	Yes	Yes	No					Excluded 1
Genomic and biological characterization of the Vibrio alginolyticus-infecting "Podoviridae" bacteriophage, vB_ValP_IME271.	30627984	Yes	Yes	Yes	Yes	Yes	Yes	Yes	Selected
Control of Salmonella Newport on cherry tomato using a cocktail of lytic bacteriophages.	30641253	Yes	Yes	Yes	No				Excluded 2
Preventive effect of the phage VB-SavM-JYL01 on rabbit necrotizing pneumonia caused by Staphylococcus aureus.	30642601	Yes	Yes	Yes	Yes	Yes	Yes	No	Excluded 5
Identification and characterization of capsule depolymerase Dpo48 from Acinetobacter baumannii phage IME200.	30656071	Yes	Yes	Yes	Yes	Yes	Yes	Yes	Selected
Analyses of four new Caulobacter Phicbkviruses indicate independent lineages.	30657445	Yes	Yes	Yes	Yes	No			Excluded 3
Isolation of a T7-Like Lytic Pasteurella Bacteriophage vB_PmuP_PHB01 and Its Potential Use in Therapy against Pasteurella multocida Infections.	30669600	Yes	Yes	Yes	Yes	Yes	Yes	No	Excluded 5
Isolation and characterization of a bacteriophage and its potential to disrupt multi-drug resistant Pseudomonas aeruginosa biofilms.	30682523	Yes	Yes	Yes	Yes	Yes	Yes	Yes	Selected
A Novel Phage PD-6A3, and Its Endolysin Ply6A3, With Extended Lytic Activity Against Acinetobacter baumannii.	30687281	Yes	Yes	Yes	Yes	Yes	No		Excluded 4
Characterization of Bacteriophage vB-EcoS-95, Isolated From Urban Sewage and Revealing Extremely Rapid Lytic Development.	30697202	Yes	Yes	Yes	Yes	Yes	Yes	Yes	Selected
SELECTION OF THE ACTIVE PHAGES AGAINST B.FRAGILIS FOR FURTHER STUDY OF THRAPEUTIC PERPECTIVES.	30702082	Yes	No
Lytic KFS-SE2 phage as a novel bio-receptor for Salmonella Enteritidis detection.	30706346	Yes	Yes	Yes	Yes	Yes	Yes	Yes	Selected
Bacteriophages Against Pathogenic Vibrios in Delaware Bay Oysters (Crassostrea virginica) During a Period of High Levels of Pathogenic Vibrio parahaemolyticus.	30706411	Yes	Yes	Yes	Yes	No			Excluded 3
Identification of three podoviruses infecting Klebsiella encoding capsule depolymerases that digest specific capsular types.	30706654	Yes	Yes	Yes	Yes	Yes	Yes	Yes	Selected
The Ability of Lytic Staphylococcal Podovirus vB_SauP_phiAGO1.3 to Coexist in Equilibrium With Its Host Facilitates the Selection of Host Mutants of Attenuated Virulence but Does Not Preclude the Phage Antistaphylococcal Activity in a Nematode Infection Model.	30713528	Yes	Yes	Yes	Yes	Yes	Yes	Yes	Selected
Predictable Molecular Adaptation of Coevolving Enterococcus faecium and Lytic Phage EfV12-phi1.	30766528	Yes	Yes	No					Excluded 1
Identification and molecular characterization of Serratia marcescens phages vB_SmaA_2050H1 and vB_SmaM_2050HW.	30788604	Yes	Yes	Yes	Yes	Yes	Yes	Yes	Selected
A mutant bacteriophage evolved to infect resistant bacteria gained a broader host range.	30811056	Yes	Yes	No					Excluded 1
Molecular and Biological Characterization of Ralstonia Phage RsoM1USA, a New Species of P2virus, Isolated in the United States.	30837978	Yes	Yes	Yes	Yes	Yes	Yes	Yes	Selected
Characterization and genome analysis of the temperate bacteriophage φSAJS1 from Streptomyces avermitilis.	30851301	Yes	Yes	Yes	Yes	No			Excluded 3
Phages for Phage Therapy: Isolation, Characterization, and Host Range Breadth.	30862020	No
Directed in Vitro Evolution of Therapeutic Bacteriophages: The Appelmans Protocol.	30862096	Yes	Yes	Yes	Yes	Yes	Yes	Yes	Selected
Characterization of Dev-CD-23823 and Dev-CT57, new Autographivirinae bacteriophages infecting Cronobacter spp.	30880345	Yes	Yes	Yes	Yes	Yes	No		Excluded 4
Riding the wave of genomics to investigate aquatic coliphage diversity and activity.	30884081	Yes	Yes	Yes	Yes	Yes	Yes	No	Excluded 5
The genera of bacteriophages and their receptors are the major determinants of host range.	30888719	Yes	Yes	Yes	Yes	Yes	Yes	Yes	Selected
Mining, analyzing, and integrating viral signals from metagenomic data.	30890181	Yes	Yes	No					Excluded 1
Characterizing the Biology of Lytic Bacteriophage vB_EaeM_φEap-3 Infecting Multidrug-Resistant Enterobacter aerogenes.	30891025	Yes	Yes	Yes	Yes	Yes	Yes	No	Excluded 5
Characterization and genome annotation of a newly detected bacteriophage infecting multidrug-resistant Acinetobacter baumannii.	30900072	Yes	Yes	Yes	Yes	Yes	Yes	Yes	Selected
Characterization of Listeria prophages in lysogenic isolates from foods and food processing environments.	30934000	Yes	Yes	No					Excluded 1
Characterization of Two Pseudomonas aeruginosa Viruses vB_PaeM_SCUT-S1 and vB_PaeM_SCUT-S2.	30939832	Yes	Yes	Yes	Yes	No			Excluded 3
Lytic and genomic properties of spontaneous host-range Kayvirus mutants prove their suitability for upgrading phage therapeutics against staphylococci.	30940900	Yes	Yes	No					Excluded 1
Isolation, characterization, and PCR-based molecular identification of a siphoviridae phage infecting Shigella dysenteriae.	30946984	Yes	Yes	Yes	Yes	No			Excluded 3
Mycobacteriophage ZoeJ: A broad host-range close relative of mycobacteriophage TM4.	30948168	Yes	Yes	Yes	Yes	No			Excluded 3
Therapeutic Characterization and Efficacy of Bacteriophage Cocktails Infecting Escherichia coli, Klebsiella pneumoniae, and Enterobacter Species.	30949158	Yes	Yes	Yes	Yes	Yes	Yes	Yes	Selected
Lysis Profiles of Salmonella Phages on Salmonella Isolates from Various Sources and Efficiency of a Phage Cocktail against S. Enteritidis and S. Typhimurium.	30959743	Yes	Yes	Yes	Yes	Yes	No		Excluded 4
Characterization and Genomic Analysis of Novel Bacteriophage ΦCS01 Targeting Cronobacter sakazakii.	30982317	Yes	Yes	Yes	Yes	No			Excluded 3
Evolutionary and Genomic Insights into Clostridioides difficile Sequence Type 11: a Diverse Zoonotic and Antimicrobial-Resistant Lineage of Global One Health Importance.	30992351	Yes	Yes	No					Excluded 1
Biomimetic hydroxyapatite nanocrystals are an active carrier for Salmonella bacteriophages.	30992664	Yes	Yes	Yes	Yes	Yes	Yes	Yes	Selected
Non-host class II ribonucleotide reductase in Thermus viruses: sequence adaptation and host interaction.	30993041	Yes	Yes	No					Excluded 1
Isolation and characterisation of pVa-21, a giant bacteriophage with anti-biofilm potential against Vibrio alginolyticus.	31000791	Yes	Yes	Yes	Yes	No			Excluded 3
Discovery of Shiga Toxin-Producing Escherichia coli (STEC)-Specific Bacteriophages From Non-fecal Composts Using Genomic Characterization.	31001216	Yes	Yes	Yes	Yes	Yes	Yes	Yes	Selected
Characterization and genome analysis of a novel bacteriophage vB_SpuP_Spp16 that infects Salmonella enterica serovar pullorum.	31004278	Yes	Yes	Yes	Yes	Yes	Yes	No	Excluded 5
Broad Environmental Tolerance for a Salicola Host-Phage Pair Isolated from the Cargill Solar Saltworks, Newark, CA, USA.	31010175	Yes	Yes	Yes	Yes	No			Excluded 3
Isolation, characterization and analysis of bacteriophages from the haloalkaline lake Elmenteita, Kenya.	31022240	Yes	Yes	Yes	Yes	No			Excluded 3
Mutation of a Staphylococcus aureus temperate bacteriophage to a virulent one and evaluation of its application.	31027814	Yes	Yes	Yes	Yes	No			Excluded 3
Isolation and Characterization of Lactobacillus brevis Phages.	31035495	Yes	Yes	Yes	Yes	No			Excluded 3
Efficacy and safety assessment of two enterococci phages in an in vitro biofilm wound model.	31040333	Yes	Yes	Yes	Yes	Yes	Yes	Yes	Selected
Biological and molecular characterization of a bacteriophage infecting Xanthomonas campestris pv. campestris, isolated from brassica fields.	31065851	Yes	Yes	Yes	Yes	Yes	Yes	Yes	Selected
A novel six-phage cocktail reduces Pectobacterium atrosepticum soft rot infection in potato tubers under simulated storage conditions.	31095303	Yes	Yes	Yes	Yes	Yes	Yes	No	Excluded 5
Efficacy of newly isolated and highly potent bacteriophages in a mouse model of extensively drug-resistant Acinetobacter baumannii bacteraemia.	31100499	Yes	Yes	Yes	Yes	Yes	No		Excluded 4
Still Something to Discover: Novel Insights intoEscherichia coli Phage Diversity and Taxonomy.	31109012	Yes	Yes	Yes	Yes	Yes	Yes	Yes	Selected
Characterization of vB_ApiM_fHyAci03, a novel lytic bacteriophage that infects clinical Acinetobacter strains.	31123962	Yes	Yes	Yes	Yes	Yes	Yes	No	Excluded 5
Temperate Bacteriophages from Chronic Pseudomonas aeruginosa Lung Infections Show Disease-Specific Changes in Host Range and Modulate Antimicrobial Susceptibility.	31164451	Yes	Yes	Yes	Yes	Yes	Yes	Yes	Selected
Evolution of Superinfection Immunity in Cluster A Mycobacteriophages.	31164468	Yes	Yes	No					Excluded 1
Campylobacter Phage Isolation and Characterization: What We Have Learned So Far.	31164600	No
Isolation and Characterization T4- and T7-Like Phages that Infect the Bacterial Plant Pathogen Agrobacterium tumefaciens.	31181591	Yes	Yes	Yes	Yes	No			Excluded 3
Characterization of Flagellotropic, Chi-Like Salmonella Phages Isolated from Thai Poultry Farms.	31195709	Yes	Yes	Yes	Yes	Yes	Yes	Yes	Selected
Diversity patterns of bacteriophages infecting Aggregatibacter and Haemophilus species across clades and niches.	31201356	Yes	Yes	Yes	Yes	Yes	No		Excluded 4
Characterization of a bacteriophage with broad host range against strains of Pseudomonas aeruginosa isolated from domestic animals.	31208333	Yes	Yes	Yes	Yes	Yes	Yes	Yes	Selected
Study of characteristics of mycobacteriophage - A novel tool to treat Mycobacterium spp.	31210161	Yes	Yes	No					Excluded 1
Characterization and genome analysis of novel Klebsiella phage Henu1 with lytic activity against clinical strains of Klebsiella pneumoniae.	31214784	Yes	Yes	Yes	Yes	Yes	Yes	Yes	Selected
Lytic bacteriophages against multidrug-resistant Staphylococcus aureus, Enterococcus faecalis and Escherichia coli isolates from orthopaedic implant-associated infections.	31229670	Yes	Yes	Yes	Yes	Yes	Yes	Yes	Selected
Analysis host-recognition mechanism of staphylococcal kayvirus ɸSA039 reveals a novel strategy that protects Staphylococcus aureus against infection by Staphylococcus pseudintermedius Siphoviridae phages.	31236618	Yes	Yes	No					Excluded 1
Two Phages of the Genera Felixounavirus Subjected to 12 Hour Challenge on Salmonella Infantis Showed Distinct Genotypic and Phenotypic Changes.	31252667	Yes	Yes	Yes	Yes	Yes	Yes	Yes	Selected
Biological properties and genomics analysis of vB_KpnS_GH-K3, a Klebsiella phage with a putative depolymerase-like protein.	31254238	Yes	Yes	Yes	Yes	No			Excluded 3
Treatment Options for Colistin Resistant Klebsiella pneumoniae: Present and Future.	31261755	No
Prevalence and molecular characterization of multidrug-resistant Shigella species of food origins and their inactivation by specific lytic bacteriophages.	31276953	Yes	Yes	Yes	Yes	Yes	Yes	Yes	Selected
Expanding the Diversity of Myoviridae Phages Infecting Lactobacillus plantarum-A Novel Lineage of Lactobacillus Phages Comprising Five New Members.	31277436	Yes	Yes	Yes	No				Excluded 2
Nine Novel Phages from a Plateau Lake in Southwest China: Insights into Aeromonas Phage Diversity.	31284428	Yes	Yes	Yes	Yes	Yes	Yes	Yes	Selected
Bacillus Phage vB_BtS_B83 Previously Designated as a Plasmid May Represent a New Siphoviridae Genus.	31284652	Yes	Yes	Yes	Yes	Yes	Yes	Yes	Selected
Genome Analysis of Two Novel Lytic Vibrio maritimus Phages Isolated from the Coastal Surface Seawater of Qingdao, China.	31302725	Yes	Yes	Yes	Yes	No			Excluded 3
Spindle-shaped viruses infect marine ammonia-oxidizing thaumarchaea.	31311861	Yes	Yes	No					Excluded 1
Genomic Characterization of Jumbo Salmonella Phages That Effectively Target United Kingdom Pig-Associated Salmonella Serotypes.	31312191	Yes	Yes	Yes	Yes	Yes	Yes	Yes	Selected
Cooccurrence of Broad- and Narrow-Host-Range Viruses Infecting the Bloom-Forming Toxic Cyanobacterium Microcystis aeruginosa.	31324627	Yes	Yes	No					Excluded 1
Synergistic Action of Phage and Antibiotics: Parameters to Enhance the Killing Efficacy Against Mono and Dual-Species Biofilms.	31349628	Yes	Yes	Yes	Yes	Yes	Yes	Yes	Selected
Structural Basis for Cell-Wall Recognition by Bacteriophage PBC5 Endolysin.	31353242	Yes	Yes	Yes	Yes	No			Excluded 3
Defining the human gut host-phage network through single-cell viral tagging.	31384000	Yes	Yes	No					Excluded 1
Silviavirus phage ɸMR003 displays a broad host range against methicillin-resistant Staphylococcus aureus of human origin.	31388727	Yes	Yes	Yes	Yes	Yes	Yes	Yes	Selected
Morphologic and genomic characterization of a broad host range Salmonella enterica serovar Pullorum lytic phage vB_SPuM_SP116.	31398528	Yes	Yes	Yes	Yes	Yes	Yes	Yes	Selected
Selection of Bacteriophages to Control In Vitro 24 h Old Biofilm of Pseudomonas Aeruginosa Isolated from Drinking and Thermal Water.	31412645	Yes	Yes	Yes	Yes	No			Excluded 3
Complete genomic sequence of bacteriophage P23: a novel Vibrio phage isolated from the Yellow Sea, China.	31420829	Yes	Yes	Yes	No				Excluded 2
Green approach to phytopathogen: Characterization of lytic bacteriophages of Pseudomonas sp., an etiology of the bacterial blight of pomegranate.	31422230	Yes	Yes	Yes	Yes	No			Excluded 3
A Novel, Highly Related Jumbo Family of Bacteriophages That Were Isolated Against Erwinia.	31428059	Yes	Yes	Yes	Yes	No			Excluded 3
Genomic and Ecogenomic Characterization of Proteus mirabilis Bacteriophages.	31447809	Yes	Yes	Yes	Yes	No			Excluded 3
Identification of Novel Bacteriophages with Therapeutic Potential That Target Enterococcus faecalis.	31451618	Yes	Yes	Yes	Yes	Yes	Yes	Yes	Selected
Efficacy of a phage cocktail in controlling phage resistance development in multidrug resistant Acinetobacter baumannii.	31465789	Yes	Yes	Yes	Yes	Yes	Yes	No	Excluded 5
Correlation of Host Range Expansion of Therapeutic Bacteriophage Sb-1 with Allele State at a Hypervariable Repeat Locus.	31492663	Yes	Yes	Yes	Yes	Yes	Yes	Yes	Selected
Observation of unexpected molecular binding activity for Mu phage tail fibre chaperones.	31504613	Yes	No
Application of a Phage Cocktail for Control of Salmonella in Foods and Reducing Biofilms.	31510005	Yes	Yes	Yes	Yes	Yes	Yes	Yes	Selected
Characterization of Bacteria and Inducible Phages in an Intensive Care Unit.	31510095	Yes	Yes	Yes	Yes	Yes	No		Excluded 4
Identification and characterization of phage protein and its activity against two strains of multidrug-resistant Pseudomonas aeruginosa.	31530875	Yes	Yes	No					Excluded 1
Diversity and Host Specificity Revealed by Biological Characterization and Whole Genome Sequencing of Bacteriophages Infecting Salmonella enterica.	31540091	Yes	Yes	Yes	Yes	Yes	Yes	Yes	Selected
Genomic characterization of a novel virulent phage infecting the Aeromonas hydrophila isolated from rainbow trout (Oncorhynchus mykiss).	31550486	Yes	Yes	Yes	Yes	No			Excluded 3
The flagellotropic bacteriophage YSD1 targets Salmonella Typhi with a Chi-like protein tail fibre.	31556164	Yes	Yes	Yes	Yes	Yes	Yes	Yes	Selected
A Quest of Great Importance-Developing a Broad Spectrum Escherichiacoli Phage Collection.	31561510	Yes	Yes	Yes	Yes	Yes	Yes	Yes	Selected
Temperate Phages of Staphylococcus aureus.	31562736	No
Host Range of Bacteriophages Against a World-Wide Collection of Erwinia amylovora Determined Using a Quantitative PCR Assay.	31581574	Yes	Yes	No					Excluded 1
The Human Gut Virome Is Highly Diverse, Stable, and Individual Specific.	31600503	Yes	Yes	No					Excluded 1
Phage therapy for treatment of virulent Klebsiella pneumoniae infection in a mouse model.	31604128	Yes	Yes	Yes	Yes	Yes	No		Excluded 4
Population analysis of D6-like plasmid prophage variants associated with specific IncC plasmid types in the emerging Salmonella Typhimurium ST213 genotype.	31626639	Yes	Yes	No					Excluded 1
Phage-centric ecological interactions in aquatic ecosystems revealed through ultra-deep metagenomics.	31630686	Yes	Yes	No					Excluded 1
Characterization of the Three New Kayviruses and Their Lytic Activity Against Multidrug-Resistant Staphylococcus aureus.	31635437	Yes	Yes	Yes	Yes	Yes	Yes	Yes	Selected
Large Phenotypic and Genetic Diversity of Prophages Induced from the Fish Pathogen Vibrio anguillarum.	31653117	Yes	Yes	Yes	Yes	Yes	Yes	Yes	Selected
Isolation and Genome Sequencing of a Novel Pseudomonas aeruginosa Phage PA-YS35.	31664502	Yes	Yes	Yes	Yes	Yes	Yes	No	Excluded 5
Reprogramming Bacteriophage Host Range through Structure-Guided Design of Chimeric Receptor Binding Proteins.	31665644	Yes	Yes	No					Excluded 1
Potential use of newly isolated bacteriophage as a biocontrol against Acidovorax citrulli.	31679043	Yes	Yes	Yes	Yes	Yes	Yes	Yes	Selected
Isolation and Characterization of Specific Phages to Prepare a Cocktail Preventing Vibrio sp. Va-F3 Infections in Shrimp (Litopenaeus vannamei).	31681202	Yes	Yes	Yes	Yes	Yes	Yes	No	Excluded 5
Isolation and characterization of bacteriophage to control multidrug-resistant Pseudomonas aeruginosa planktonic cells and biofilm.	31685418	Yes	Yes	Yes	Yes	Yes	No		Excluded 4
Isolation of virulent phages infecting dominant mesophilic aerobic bacteria in cucumber pickle fermentation.	31703878	Yes	Yes	Yes	Yes	Yes	Yes	No	Excluded 5
Natural Occurrence of Escherichia coli-Infecting Bacteriophages in Clinical Samples.	31736918	Yes	Yes	Yes	Yes	Yes	Yes	Yes	Selected
Characterization of Klebsiella pneumoniae ST11 Isolates and Their Interactions with Lytic Phages.	31752386	Yes	Yes	Yes	Yes	No			Excluded 3
A Novel Benthic Phage Infecting Shewanella with Strong Replication Ability.	31752437	Yes	Yes	Yes	Yes	No			Excluded 3
Isolation and Complete Genome of the Marine Pseudoalteromonas Phage C7 from Coastal Seawater of Yellow Sea, China.	31760453	Yes	Yes	Yes	Yes	No			Excluded 3
Constructing and Characterizing Bacteriophage Libraries for Phage Therapy of Human Infections.	31781060	Yes	Yes	Yes	Yes	Yes	Yes	Yes	Selected
Prevalence of Shigella boydii in Bangladesh: Isolation and Characterization of a Rare Phage MK-13 That Can Robustly Identify Shigellosis Caused by Shigella boydii Type 1.	31787934	Yes	Yes	Yes	Yes	Yes	Yes	Yes	Selected
Immunostimulatory Activities of Coliphages on In Vitro Activated Mammalian Macrophages.	31792757	Yes	Yes	Yes	Yes	No			Excluded 3
Isolation and Characterization of a Novel Klebsiella pneumoniae N4-like Bacteriophage KP8.	31810319	Yes	Yes	Yes	Yes	Yes	Yes	Yes	Selected
A Novel Genus of Actinobacterial Tectiviridae.	31817897	Yes	Yes	Yes	Yes	No			Excluded 3
TAC1, an unclassified bacteriophage of the family Myoviridae infecting Acinetobacter baumannii with a large burst size and a short latent period.	31823011	Yes	Yes	Yes	Yes	Yes	Yes	No	Excluded 5
Vesicles From Vibrio cholerae Contain AT-Rich DNA and Shorter mRNAs That Do Not Correlate With Their Protein Products.	31824470	Yes	Yes	No					Excluded 1
New Genus Fibralongavirus in Siphoviridae Phages of Staphylococcus pseudintermedius.	31835553	Yes	Yes	Yes	Yes	Yes	Yes	Yes	Selected
vB_PaeM_MIJ3, a Novel Jumbo Phage Infecting Pseudomonas aeruginosa, Possesses Unusual Genomic Features.	31849908	Yes	Yes	Yes	Yes	Yes	Yes	No	Excluded 5
Homburgvirus LP-018 Has a Unique Ability to Infect Phage-Resistant Listeria monocytogenes.	31861087	Yes	Yes	Yes	Yes	No			Excluded 3
Biocontrol of the Major Plant Pathogen Ralstonia solanacearum in Irrigation Water and Host Plants by Novel Waterborne Lytic Bacteriophages.	31866979	Yes	Yes	Yes	Yes	Yes	Yes	Yes	Selected
Characterization of a new podovirus infecting Paenibacillus larvae.	31889094	Yes	Yes	Yes	Yes	Yes	Yes	No	Excluded 5
Isolation and characterization of phage (ETP-1) specific to multidrug resistant pathogenic Edwardsiella tarda and its in vivo biocontrol efficacy in zebrafish (Danio rerio).	31889622	Yes	Yes	Yes	Yes	No			Excluded 3
Characterization of sixteen Achromobacter xylosoxidans phages from Abidjan, Côte d'Ivoire, isolated on a single clinical strain.	31897726	Yes	Yes	Yes	Yes	Yes	Yes	Yes	Selected
Isolation and characterization of pathogenic Escherichia coli bacteriophages from chicken and beef offal.	31907069	Yes	Yes	Yes	Yes	No			Excluded 3
Dual Predation by Bacteriophage and Bdellovibrio bacteriovorus Can Eradicate Escherichia coli Prey in Situations where Single Predation Cannot.	31907203	Yes	Yes	Yes	No				Excluded 2
Isolation and Characterization of a Novel Bacteriophage Infecting Carbapenem-Resistant Klebsiella pneumoniae.	31912220	Yes	Yes	Yes	Yes	Yes	Yes	Yes	Selected
Analysis of Microbial Cell Viability in a Liquid Using an Acoustic Sensor.	31932157	Yes	Yes	No					Excluded 1
Isolation of Four Lytic Phages Infecting Klebsiella pneumoniae K22 Clinical Isolates from Spain.	31936552	Yes	Yes	Yes	Yes	Yes	Yes	Yes	Selected
Virulent coliphages in 1-year-old children fecal samples are fewer, but more infectious than temperate coliphages.	31953385	Yes	Yes	Yes	Yes	Yes	Yes	Yes	Selected
Recombinant Bacteriophage Cell-Binding Domain Proteins for Broad-Spectrum Recognition of Methicillin-Resistant Staphylococcus aureus Strains.	31967786	Yes	No
Bioprospecting Staphylococcus Phages with Therapeutic and Bio-Control Potential.	31979276	Yes	Yes	Yes	Yes	Yes	Yes	No	Excluded 5
Diversity and Host Interactions Among Virulent and Temperate Baltic Sea Flavobacterium Phages.	32019073	Yes	Yes	Yes	Yes	No			Excluded 3
Morphologically Different Pectobacterium brasiliense Bacteriophages PP99 and PP101: Deacetylation of O-Polysaccharide by the Tail Spike Protein of Phage PP99 Accompanies the Infection.	32038580	Yes	Yes	Yes	Yes	No			Excluded 3
Diversity of Sinorhizobium (Ensifer) meliloti Bacteriophages in the Rhizosphere of Medicago marina: Myoviruses, Filamentous and N4-Like Podovirus.	32038600	Yes	Yes	Yes	Yes	Yes	Yes	Yes	Selected
Characterization of Lytic Bacteriophages Infecting Multidrug-Resistant Shiga Toxigenic Atypical Escherichia coli O177 Strains Isolated From Cattle Feces.	32039126	Yes	Yes	Yes	Yes	Yes	No		Excluded 4
A novel vibriophage exhibits inhibitory activity against host protein synthesis machinery.	32047244	Yes	Yes	Yes	Yes	No			Excluded 3
Clades of huge phages from across Earth's ecosystems.	32051592	Yes	Yes	No					Excluded 1
Isolation and Characterization of AbTJ, an Acinetobacter baumannii Phage, and Functional Identification of Its Receptor-Binding Modules.	32059512	Yes	Yes	Yes	Yes	No			Excluded 3
Too big to be ignored.	32066943	Yes	Yes	No					Excluded 1
Characterization of Salmonella bacteriophages and their potential use in dishwashing materials.	32073713	Yes	Yes	Yes	Yes	Yes	Yes	Yes	Selected
Characterization and Genome Analysis of a Novel Salmonella Phage vB_SenS_SE1.	32086533	Yes	Yes	Yes	Yes	No			Excluded 3
Characterization of a Unique Bordetella bronchiseptica vB_BbrP_BB8 Bacteriophage and Its Application as an Antibacterial Agent.	32093105	Yes	Yes	Yes	Yes	Yes	Yes	No	Excluded 5
Resurrection of a global, metagenomically defined gokushovirus.	32101162	Yes	Yes	No					Excluded 1
Isolation and characterization of a moderately halophilic Marinobacter phage-host system from the Arabian Sea.	32107642	Yes	Yes	Yes	Yes	No			Excluded 3
Efficacy of Bacteriophages Against Staphylococcus aureus Isolates from Bovine Mastitis.	32110980	Yes	Yes	Yes	Yes	Yes	No		Excluded 4
Specific Integration of Temperate Phage Decreases the Pathogenicity of Host Bacteria.	32117795	Yes	Yes	Yes	Yes	Yes	Yes	No	Excluded 5
Characteristics and complete genome sequence of the virulent Vibrio alginolyticus phage VAP7, isolated in Hainan, China.	32130520	Yes	Yes	Yes	Yes	Yes	Yes	No	Excluded 5
Characterization and Genomic Analysis of ValSw3-3, a New Siphoviridae Bacteriophage Infecting Vibrio alginolyticus.	32132234	Yes	Yes	Yes	Yes	No			Excluded 3
LactococcusCeduovirus Phages Isolated from Industrial Dairy Plants-from Physiological to Genomic Analyses.	32138347	Yes	Yes	Yes	Yes	Yes	Yes	Yes	Selected
Isolation and Characterization of the Novel Phages vB_VpS_BA3 and vB_VpS_CA8 for Lysing Vibrio parahaemolyticus.	32153543	Yes	Yes	Yes	Yes	Yes	Yes	Yes	Selected
Isolation of a Novel Phage and Targeting Biofilms of Drug-Resistant Oral Enterococci.	32165796	Yes	Yes	Yes	No				Excluded 2
Characterization and whole-genome sequencing of broad-host-range Salmonella-specific bacteriophages for bio-control.	32169489	Yes	Yes	Yes	Yes	Yes	Yes	Yes	Selected
Honey bees harbor a diverse gut virome engaging in nested strain-level interactions with the microbiota.	32179689	Yes	Yes	Yes	Yes	Yes	Yes	No	Excluded 5
Isolation, Characterization, and Application of a Bacteriophage Infecting the Fish Pathogen Aeromonas hydrophila.	32183136	Yes	Yes	Yes	Yes	No			Excluded 3
Isolation, Characterisation and Experimental Evolution of Phage that Infect the Horse Chestnut Tree Pathogen, Pseudomonas syringae pv. aesculi.	32193605	Yes	Yes	Yes	Yes	No			Excluded 3
Development of a Bacteriophage Cocktail to Constrain the Emergence of Phage-Resistant Pseudomonas aeruginosa.	32194532	Yes	Yes	Yes	Yes	Yes	No		Excluded 4
Associations between antibiotic resistance and bacteriophage resistance phenotypes in laboratory and clinical strains of Salmonella enterica subsp. enterica serovar Typhimurium.	32198093	Yes	Yes	No					Excluded 1
The Yersinia Phage X1 Administered Orally Efficiently Protects a Murine Chronic Enteritis Model Against Yersinia enterocolitica Infection.	32210942	Yes	Yes	Yes	Yes	Yes	Yes	Yes	Selected
Phage cocktail containing Podoviridae and Myoviridae bacteriophages inhibits the growth of Pectobacterium spp. under in vitro and in vivo conditions.	32240203	Yes	Yes	Yes	Yes	Yes	Yes	Yes	Selected
Engineered Reporter Phages for Rapid Bioluminescence-Based Detection and Differentiation of Viable Listeria Cells.	32245761	Yes	Yes	No					Excluded 1
RLP, a bacteriophage of the family Podoviridae, rescues mice from bacteremia caused by multi-drug-resistant Pseudomonas aeruginosa.	32246283	Yes	Yes	Yes	Yes	Yes	Yes	No	Excluded 5
Isolation and application of bacteriophages alone or in combination with nisin against planktonic and biofilm cells of Staphylococcus aureus.	32248441	Yes	Yes	Yes	Yes	Yes	Yes	Yes	Selected
High-density phage particles immobilization in surface-modified bacterial cellulose for ultra-sensitive and selective electrochemical detection of Staphylococcus aureus.	32250935	Yes	Yes	Yes	No				Excluded 2
Isolation and Characterization of a Novel myovirus Infecting Shigella dysenteriae from the Aeration Tank Water.	32270380	Yes	Yes	Yes	Yes	No			Excluded 3
Could bacteriophages isolated from the sewage be the solution to methicillin-resistant Staphylococcus aureus?	32281590	Yes	Yes	Yes	Yes	Yes	No		Excluded 4
Bacteriophage ZCSE2 is a Potent Antimicrobial Against Salmonella enterica Serovars: Ultrastructure, Genomics and Efficacy.	32283768	Yes	Yes	Yes	Yes	Yes	Yes	Yes	Selected
Phage-Mediated Molecular Detection (PMMD): A Novel Rapid Method for Phage-Specific Bacterial Detection.	32290520	Yes	Yes	No					Excluded 1
The crAss-like Phage Group: How Metagenomics Reshaped the Human Virome.	32298613	No
Isolation and complete genome sequence of a novel cyanophage, S-B05, infecting an estuarine Synechococcus strain: insights into environmental adaptation.	32307604	Yes	Yes	Yes	Yes	No			Excluded 3
Isolation and characterization of Hena1 - a novel Erwinia amylovora bacteriophage.	32319510	Yes	Yes	Yes	Yes	No			Excluded 3
Therapeutic potential of bacteriophages for staphylococcal infections and selected methods for in vitro susceptibility testing of staphylococci.	32326711	Yes	Yes	No					Excluded 1
Investigating Bacteriophages Targeting the Opportunistic Pathogen Acinetobacter baumannii.	32331271	Yes	Yes	No					Excluded 1
A broad-spectrum phage controls multidrug-resistant Salmonella in liquid eggs.	32331668	Yes	Yes	Yes	Yes	Yes	Yes	Yes	Selected
Characterization and genome sequencing of three Aeromonas hydrophila-specific phages, CF8, PS1, and PS2.	32356184	Yes	Yes	Yes	Yes	Yes	Yes	No	Excluded 5
Isolation and Characterization of Two Klebsiella pneumoniae Phages Encoding Divergent Depolymerases.	32365770	Yes	Yes	Yes	Yes	Yes	Yes	Yes	Selected
Autographivirinae Bacteriophage Arno 160 Infects Pectobacterium carotovorum via Depolymerization of the Bacterial O-Polysaccharide.	32365879	Yes	Yes	Yes	Yes	No			Excluded 3
Characterization and Complete Genome Analysis of Pseudomonas aeruginosa Bacteriophage vB_PaeP_LP14 Belonging to Genus Litunavirus.	32367280	Yes	Yes	Yes	Yes	Yes	Yes	Yes	Selected
Biological characteristics and whole-genome analysis of the Enterococcus faecalis phage PEf771.	32374181	Yes	Yes	Yes	Yes	Yes	Yes	No	Excluded 5
Genomic analysis of 40 prophages located in the genomes of 16 carbapenemase-producing clinical strains of Klebsiella pneumoniae.	32375972	Yes	Yes	No					Excluded 1
Phage biocontrol to combat Pseudomonas syringae pathogens causing disease in cherry.	32383813	Yes	Yes	Yes	Yes	Yes	Yes	Yes	Selected
Salvage Bacteriophage Therapy for a Chronic MRSA Prosthetic Joint Infection.	32397354	Yes	Yes	No					Excluded 1
Synergistic bactericidal activity of a naturally isolated phage and ampicillin against urinary tract infecting Escherichia coli O157.	32405370	Yes	Yes	Yes	Yes	No			Excluded 3
Discovery of Three Toxic Proteins of Klebsiella Phage fHe-Kpn01.	32429141	Yes	Yes	Yes	Yes	Yes	Yes	Yes	Selected
Polyvalent Phage CoNShP-3 as a Natural Antimicrobial Agent Showing Lytic and Antibiofilm Activities against Antibiotic-Resistant Coagulase-Negative Staphylococci Strains.	32456227	Yes	Yes	Yes	Yes	Yes	No		Excluded 4
Complete Genome Sequence of Acinetobacter baumannii Phage BS46.	32467276	Yes	Yes	No					Excluded 1
Searching for a Bacteriophage Lysin to Treat Corynebacterium bovis in Immunocompromised Mice.	32471521	Yes	Yes	No					Excluded 1
Isolation and Characterization of a New Phage Infecting Elizabethkingia anophelis and Evaluation of Its Therapeutic Efficacy in vitro and in vivo.	32477282	Yes	Yes	Yes	Yes	Yes	Yes	Yes	Selected
A Novel Inducible Prophage from Burkholderia Vietnamiensis G4 is Widely Distributed across the Species and Has Lytic Activity against Pathogenic Burkholderia.	32486377	Yes	Yes	Yes	Yes	No			Excluded 3
Identification and Functional Analysis of Temperate Siphoviridae Bacteriophages of Acinetobacter baumannii.	32486497	Yes	Yes	Yes	Yes	Yes	Yes	No	Excluded 5
Isolation and characterization of bacteriophages against virulent Aeromonas hydrophila.	32487015	Yes	Yes	Yes	Yes	Yes	No		Excluded 4
Alteromonas Myovirus V22 Represents a New Genus of Marine Bacteriophages Requiring a Tail Fiber Chaperone for Host Recognition.	32518192	Yes	Yes	Yes	Yes	Yes	Yes	Yes	Selected
Bacteriophages specific to Shiga toxin-producing Escherichia coli exist in goat feces and associated environments on an organic produce farm in Northern California, USA.	32525945	Yes	Yes	Yes	Yes	Yes	No		Excluded 4
The Burkholderia thailandensis Phages ΦE058 and ΦE067 Represent Distinct Prototypes of a New Subgroup of Temperate Burkholderia Myoviruses.	32528458	Yes	Yes	Yes	Yes	Yes	Yes	No	Excluded 5
Identification and characterization of lytic bacteriophages specific to foodborne pathogenic Escherichia coli O157:H7.	32536218	Yes	Yes	No					Excluded 1
Genomic diversity of bacteriophages infecting Microbacterium spp.	32555720	Yes	Yes	Yes	Yes	No			Excluded 3
Host range, morphological and genomic characterisation of bacteriophages with activity against clinical Streptococcus agalactiae isolates.	32574197	Yes	Yes	Yes	Yes	Yes	Yes	Yes	Selected
Antibiotics Act with vB_AbaP_AGC01 Phage against Acinetobacter baumannii in Human Heat-Inactivated Plasma Blood and Galleria mellonella Models.	32575645	Yes	Yes	Yes	Yes	Yes	Yes	No	Excluded 5
Rapid Microscopic Detection of Bacillus anthracis by Fluorescent Receptor Binding Proteins of Bacteriophages.	32575866	Yes	Yes	No					Excluded 1
Isolation and Characterization of Pectobacterium Phage vB_PatM_CB7: New Insights into the Genus Certrevirus.	32575906	Yes	Yes	Yes	Yes	Yes	Yes	Yes	Selected
Characterization and Genome Structure of Virulent Phage EspM4VN to Control Enterobacter sp. M4 Isolated From Plant Soft Rot.	32582040	Yes	Yes	Yes	Yes	No			Excluded 3
Characterization of Bacteriophage Peptides of Pathogenic Streptococcus by LC-ESI-MS/MS: Bacteriophage Phylogenomics and Their Relationship to Their Host.	32582130	Yes	Yes	No					Excluded 1
Lytic Activity of Polyvalent Staphylococcal Bacteriophage PhiSA012 and Its Endolysin Lys-PhiSA012 Against Antibiotic-Resistant Staphylococcal Clinical Isolates From Canine Skin Infection Sites.	32587860	Yes	Yes	No					Excluded 1
Characterization of Bacteriophages against Pseudomonas Syringae pv. Actinidiae with Potential Use as Natural Antimicrobials in Kiwifruit Plants.	32610695	Yes	Yes	Yes	Yes	Yes	Yes	Yes	Selected
Isolation and Characterization of the First Freshwater Cyanophage Infecting Pseudanabaena.	32611754	Yes	Yes	Yes	Yes	No			Excluded 3
Isolation and characterization of Vibrio parahaemolyticus bacteriophage vB_VpaS_PG07.	32615132	Yes	Yes	Yes	Yes	Yes	Yes	Yes	Selected
Challenges of Studying the Human Virome - Relevant Emerging Technologies.	32622559	No
Pseudomonas Phage PaBG-A Jumbo Member of an Old Parasite Family.	32635178	Yes	Yes	Yes	Yes	Yes	Yes	Yes	Selected
The Podovirus ϕ80-18 Targets the Pathogenic American Biotype 1B Strains of Yersinia enterocolitica.	32636826	Yes	Yes	Yes	Yes	Yes	Yes	Yes	Selected
Isolation and Characterization of Bacteriophages That Infect Citrobacter rodentium, a Model Pathogen for Intestinal Diseases.	32650458	Yes	Yes	Yes	Yes	No			Excluded 3
Bacteroides thetaiotaomicron-Infecting Bacteriophage Isolates Inform Sequence-Based Host Range Predictions.	32652063	Yes	Yes	Yes	Yes	No			Excluded 3
Characterization of Novel Broad-Host-Range Bacteriophage DLP3 Specific to Stenotrophomonas maltophilia as a Potential Therapeutic Agent.	32670234	Yes	Yes	Yes	Yes	Yes	Yes	Yes	Selected
Characterization of extended-spectrum-β-lactamase producing Klebsiella pneumoniae phage KP1801 and evaluation of therapeutic efficacy in vitro and in vivo.	32678251	Yes	Yes	Yes	Yes	Yes	Yes	No	Excluded 5
Phage S144, A New Polyvalent Phage Infecting Salmonella spp. and Cronobacter sakazakii.	32707941	Yes	Yes	Yes	Yes	Yes	Yes	Yes	Selected
Lysin LysMK34 of Acinetobacter baumannii Bacteriophage PMK34 Has a Turgor Pressure-Dependent Intrinsic Antibacterial Activity and Reverts Colistin Resistance.	32709718	Yes	Yes	Yes	Yes	Yes	Yes	Yes	Selected
Novel Escherichia coli RNA Polymerase Binding Protein Encoded by Bacteriophage T5.	32722583	Yes	Yes	No					Excluded 1
Acinetobacter baumannii NCIMB8209: a Rare Environmental Strain Displaying Extensive Insertion Sequence-Mediated Genome Remodeling Resulting in the Loss of Exposed Cell Structures and Defensive Mechanisms.	32727858	Yes	Yes	No					Excluded 1
Structure of the putative long tail fiber receptor-binding tip of a novel temperate bacteriophage from the Antarctic bacterium Bizionia argentinensis JUB59.	32736071	Yes	Yes	Yes	No				Excluded 2
A Novel Vibriophage vB_VcaS_HC Containing Lysogeny-Related Gene Has Strong Lytic Ability against Pathogenic Bacteria.	32767211	Yes	Yes	Yes	Yes	No			Excluded 3
Phage Types of Vibrio cholerae 01 Biotype ElTor Strains Isolated from India during 2012-2017.	32773997	Yes	Yes	No					Excluded 1
Bacteriophage host range evolution through engineered enrichment bias, exploiting heterologous surface receptor expression.	32776385	Yes	Yes	Yes	Yes	No			Excluded 3
Isolation and Characterization of Novel Lytic Bacteriophages Infecting Epidemic Carbapenem-Resistant Klebsiella pneumoniae Strains.	32793133	Yes	Yes	Yes	Yes	Yes	Yes	No	Excluded 5
Characterization of vB_StuS_MMDA13, a Newly Discovered Bacteriophage Infecting the Agar-Degrading Species Sphingomonas turrisvirgatae.	32824138	Yes	Yes	Yes	Yes	No			Excluded 3
Paving the Way to Unveil the Diversity and Evolution of Phage Genomes.	32824934	No
Reporter Phage-Based Detection of Bacterial Pathogens: Design Guidelines and Recent Developments.	32858938	No
Isolation and Characterization of the Novel Bacteriophage AXL3 against Stenotrophomonas maltophilia.	32882851	Yes	Yes	Yes	Yes	Yes	Yes	Yes	Selected
Characterization of the Bacteriophage vB_EfaS-271 Infecting Enterococcus faecalis.	32882938	Yes	Yes	Yes	Yes	No			Excluded 3
Mutant and Recombinant Phages Selected from In Vitro Coevolution Conditions Overcome Phage-Resistant Listeria monocytogenes.	32887717	Yes	Yes	Yes	Yes	Yes	Yes	Yes	Selected
Exploring the Remarkable Diversity of Culturable Escherichia coli Phages in the Danish Wastewater Environment.	32899836	Yes	Yes	Yes	No				Excluded 2
Novel Virus on Filamentous Arthronema africanum Cyanobacterium.	32901386	Yes	Yes	Yes	Yes	No			Excluded 3
Susceptibility of Pseudomonas aeruginosa veterinary isolates to Pbunavirus PB1-like phages.	32918505	Yes	Yes	Yes	Yes	Yes	Yes	Yes	Selected
Multidrug Resistant Acinetobacter Isolates Release Resistance Determinants Through Contact-Dependent Killing and Bacteriophage Lysis.	32922376	Yes	Yes	Yes	No				Excluded 2
Identification, Characterization, and Genomic Analysis of Novel Serratia Temperate Phages from a Gold Mine.	32933193	Yes	Yes	Yes	Yes	No			Excluded 3
Lysogeny in the oceans: Lessons from cultivated model systems and a reanalysis of its prevalence.	32935433	No
Development of Styrene Maleic Acid Lipid Particles as a Tool for Studies of Phage-Host Interactions.	32938760	Yes	Yes	No					Excluded 1
Development of a broad-spectrum Salmonella phage cocktail containing Viunalike and Jerseylike viruses isolated from Thailand.	32950171	Yes	Yes	Yes	Yes	Yes	Yes	Yes	Selected
Isolation of single-chain variable fragment (scFv) antibodies for detection of Chickpea chlorotic dwarf virus (CpCDV) by phage display.	32970278	Yes	Yes	No					Excluded 1
Characterization, Antibiofilm, and Depolymerizing Activity of Two Phages Active on Carbapenem-Resistant Acinetobacter baumannii.	32974360	Yes	Yes	Yes	Yes	Yes	No		Excluded 4
Genome Sequence and Characterization of Five Bacteriophages Infecting Streptomyces Coelicolor and Streptomyces Venezuelae: Alderaan, Coruscant, Dagobah, Endor1 and Endor2.	32977693	Yes	Yes	Yes	Yes	No			Excluded 3
Isolation and Characterization of a Novel Myophage Abp9 Against Pandrug Resistant Acinetobacater baumannii.	33013774	Yes	Yes	Yes	Yes	Yes	Yes	Yes	Selected
A novel freshwater cyanophage vB_MelS-Me-ZS1 infecting bloom-forming cyanobacterium Microcystis elabens.	33025507	Yes	Yes	Yes	Yes	No			Excluded 3
Molecular Insights into Bacteriophage Evolution toward Its Host.	33036277	Yes	Yes	No					Excluded 1
Characterization of Novel Lytic Bacteriophages of Achromobacter marplantensis Isolated from a Pneumonia Patient.	33049935	Yes	Yes	Yes	Yes	No			Excluded 3
Association of host proteins with the broad host range filamentous phage NgoΦ6 of Neisseria gonorrhoeae.	33057372	Yes	Yes	No					Excluded 1
Accurate and sensitive detection of Salmonella in foods by engineered bacteriophages.	33060781	Yes	Yes	Yes	No				Excluded 2
Biological characteristics and genome analysis of a novel phage vB_KpnP_IME279 infecting Klebsiella pneumoniae.	33064268	Yes	Yes	Yes	Yes	Yes	Yes	Yes	Selected
Isolation and Characterization of Shewanella Phage Thanatos Infecting and Lysing Shewanella oneidensis and Promoting Nascent Biofilm Formation.	33072035	Yes	Yes	Yes	Yes	No			Excluded 3
Identification and characterization of two bacteriophages with lytic activity against multidrug-resistant Escherichia coli.	33098914	Yes	Yes	Yes	Yes	Yes	Yes	No	Excluded 5
Bacteriophage Infections of Biofilms of Health Care-Associated Pathogens: Klebsiella pneumoniae.	33118486	No
Contribution of Podoviridae and Myoviridae bacteriophages to the effectiveness of anti-staphylococcal therapeutic cocktails.	33122703	Yes	Yes	Yes	Yes	Yes	Yes	Yes	Selected
Origin and Evolution of Studiervirinae Bacteriophages Infecting Pectobacterium: Horizontal Transfer Assists Adaptation to New Niches.	33142811	Yes	Yes	Yes	Yes	No			Excluded 3
Discovering the Molecular Determinants of Phaeobacter inhibens Susceptibility to Phaeobacter Phage MD18.	33148823	Yes	Yes	Yes	Yes	No			Excluded 3
Isolation and Characterization of Bacillus cereus Phage vB_BceP-DLc1 Reveals the Largest Member of the Φ29-Like Phages.	33171789	Yes	Yes	Yes	Yes	Yes	Yes	Yes	Selected
Diversity and Local Coadaptation of Escherichia coli and Coliphages From Small Ruminants.	33178150	Yes	Yes	Yes	Yes	Yes	No		Excluded 4
Application of bacteriophages to control Salmonella Enteritidis in raw eggs.	33178301	Yes	Yes	Yes	Yes	Yes	No		Excluded 4
Genomic Characterisation of Mushroom Pathogenic Pseudomonads and Their Interaction with Bacteriophages.	33182769	Yes	Yes	Yes	Yes	No			Excluded 3
Development of an endolysin enzyme and its cell wall-binding domain protein and their applications for biocontrol and rapid detection of Clostridium perfringens in food.	33189482	Yes	Yes	No					Excluded 1
Genome Characterization of a Novel Wastewater Bacteroides fragilis Bacteriophage (vB_BfrS_23) and its Host GB124.	33193224	Yes	Yes	Yes	Yes	No			Excluded 3
Transcriptional Landscape of Staphylococcus aureus Kayvirus Bacteriophage vB_SauM-515A1.	33213043	Yes	Yes	No					Excluded 1
Bacillus-infecting bacteriophage Izhevsk harbors thermostable endolysin with broad range specificity.	33232350	Yes	Yes	Yes	Yes	Yes	Yes	Yes	Selected
Bacteriophages vB_Sen-TO17 and vB_Sen-E22, Newly Isolated Viruses from Chicken Feces, Specific for Several Salmonella enterica Strains.	33233449	Yes	Yes	Yes	Yes	Yes	Yes	Yes	Selected
A single dose of a virulent bacteriophage vB PaeP-SaPL, rescues bacteremic mice infected with multi drug resistant Pseudomonas aeruginosa.	33259872	Yes	Yes	Yes	Yes	Yes	Yes	No	Excluded 5
Specific Interaction of Novel Friunavirus Phages Encoding Tailspike Depolymerases with Corresponding Acinetobacter baumannii Capsular Types.	33268523	Yes	Yes	Yes	Yes	Yes	Yes	Yes	Selected
Characterization of bacteriophage VVP001 and its application for the inhibition of Vibrio vulnificus causing seafood-borne diseases.	33279062	Yes	Yes	Yes	Yes	No			Excluded 3
Isolation and Characterization of Leishmanial Adenine Aminohydrolase as a Drug Target.	33290201	Yes	Yes	No					Excluded 1
Diminutive, degraded but dissimilar: Wolbachia genomes from filarial nematodes do not conform to a single paradigm.	33295865	Yes	Yes	No					Excluded 1
Bacteriophage activity against and characterisation of avian pathogenic Escherichia coli isolated from colibacillosis cases in Uganda.	33320859	Yes	Yes	Yes	Yes	Yes	No		Excluded 4
Genomic, Morphological and Functional Characterization of Virulent Bacteriophage IME-JL8 Targeting Citrobacter freundii.	33329451	Yes	Yes	Yes	Yes	Yes	Yes	No	Excluded 5
Bacteriophages that infect Gram-negative bacteria as source of signal-arrest-release motif lysins.	33347948	Yes	Yes	No					Excluded 1
In Vitro Evaluation of a Phage Cocktail Controlling Infections with Escherichia coli.	33352791	Yes	Yes	Yes	Yes	Yes	Yes	Yes	Selected
Isolation and characterization of a novel Escherichia coli Kayfunavirus phage DY1.	33359502	Yes	Yes	Yes	Yes	Yes	Yes	Yes	Selected
Isolation and Characterization of Salmonella Jumbo-Phage pSal-SNUABM-04.	33375688	Yes	Yes	Yes	Yes	Yes	Yes	Yes	Selected
The complete genomic sequence of the novel myovirus RP13 infecting Ralstonia solanacearum, the causative agent of bacterial wilt.	33387023	Yes	Yes	Yes	Yes	Yes	Yes	Yes	Selected
Characterization of vB_VpaP_MGD2, a newly isolated bacteriophage with biocontrol potential against multidrug-resistant Vibrio parahaemolyticus.	33389104	Yes	Yes	Yes	Yes	Yes	Yes	Yes	Selected
Isolation and characterization of the novel Pseudomonas stutzeri bacteriophage 8P.	33392816	Yes	Yes	Yes	No				Excluded 2
Comprehensive genomic analysis reveals virulence factors and antibiotic resistance genes in Pantoea agglomerans KM1, a potential opportunistic pathogen.	33406073	Yes	Yes	No					Excluded 1
Characterization of four virulent Klebsiella pneumoniae bacteriophages, and evaluation of their potential use in complex phage preparation.	33407669	Yes	Yes	Yes	Yes	Yes	Yes	Yes	Selected
Isolation and Characterization of Bacteriophages Infecting Burkholderia glumae, the Major Causal Agent of Bacterial Panicle Blight in Rice.	33417498	Yes	Yes	Yes	Yes	Yes	No		Excluded 4
Klebsiella virus UPM2146 lyses multiple drug-resistant Klebsiella pneumoniae in vitro and in vivo.	33418559	Yes	Yes	Yes	Yes	Yes	No		Excluded 4
Isolation, characterization and genomic analysis of vB-AhyM-AP1, a lytic bacteriophage infecting Aeromonas hydrophila.	33420733	Yes	Yes	Yes	Yes	No			Excluded 3
Isolation of a Novel Lytic Bacteriophage against a Nosocomial Methicillin-Resistant Staphylococcus aureus Belonging to ST45.	33426055	Yes	Yes	Yes	Yes	Yes	Yes	Yes	Selected
Newly isolated lytic bacteriophages for Staphylococcus intermedius, structurally and functionally stabilized in a hydroxyethylcellulose gel containing choline geranate: Potential for transdermal permeation in veterinary phage therapy.	33440244	Yes	Yes	Yes	Yes	No			Excluded 3
Mycobacteriophage SWU1-Functionalized magnetic particles for facile bioluminescent detection of Mycobacterium smegmatis.	33453875	Yes	Yes	Yes	No				Excluded 2
Bacteriophage as an alternative to prevent reptile-associated Salmonella transmission.	33455089	Yes	Yes	Yes	Yes	Yes	Yes	Yes	Selected
Biological characteristics and genomic analysis of a Stenotrophomonas maltophilia phage vB_SmaS_BUCT548.	33471272	Yes	Yes	Yes	Yes	Yes	Yes	Yes	Selected
Novel Lytic Phages Protect Cells and Mice against Pseudomonas aeruginosa Infection.	33472935	Yes	Yes	Yes	Yes	Yes	Yes	Yes	Selected
Locally isolated broad host-range bacteriophage kills methicillin-resistant Staphylococcus aureus in an in vivo skin excisional wound model in mice.	33484806	Yes	Yes	Yes	Yes	No			Excluded 3
Isolation and Characterization of Enterococcus faecalis-Infecting Bacteriophages From Different Cheese Types.	33488539	Yes	Yes	Yes	Yes	Yes	Yes	Yes	Selected
Efficient dilution-to-extinction isolation of novel virus-host model systems for fastidious heterotrophic bacteria.	33495565	Yes	Yes	Yes	Yes	No			Excluded 3
A Novel Group of Promiscuous Podophages Infecting Diverse Gammaproteobacteria from River Communities Exhibits Dynamic Intergenus Host Adaptation.	33531404	Yes	Yes	Yes	Yes	No			Excluded 3
Pseudomonas aeruginosa Resistance to Bacteriophages and Its Prevention by Strategic Therapeutic Cocktail Formulation.	33540528	No
Phenotypic Characterization and Whole-Genome Analysis of a Novel Bacteriophage HCF1 Infecting Citrobacter amalonaticus and C. freundii.	33569047	Yes	Yes	Yes	Yes	No			Excluded 3
Genomic analysis of bacteriophage Xoo-sp13 infecting Xanthomonas oryzae pv. oryzae.	33585960	Yes	Yes	No					Excluded 1
Genetic Modification of Sodalis Species by DNA Transduction.	33597173	Yes	Yes	No					Excluded 1
The complete genome and comparative analysis of the phage phiC120 infecting multidrug-resistant Escherichia coli and Salmonella strains.	33598707	Yes	Yes	Yes	Yes	Yes	Yes	No	Excluded 5
The morphological and biological characteristics of a virulent PI phage isolated from slaughterhouse sewage in Shiraz, Iran.	33613917	Yes	Yes	Yes	Yes	Yes	No		Excluded 4
Identification and complete genome of lytic "Kp34likevirus" phage vB_KpnP_Bp5 and therapeutic potency in the treatment of lethal Klebsiella pneumoniae infections in mice.	33631221	Yes	Yes	Yes	No				Excluded 2
Interaction dynamics and virus-host range for estuarine actinophages captured by epicPCR.	33633401	Yes	Yes	No					Excluded 1
A novel vieuvirus from multidrug-resistant Acinetobacter baumannii.	33635432	Yes	Yes	Yes	Yes	Yes	Yes	Yes	Selected
Isolation and Characterization of a Novel Phage SaGU1 that Infects Staphylococcus aureus Clinical Isolates from Patients with Atopic Dermatitis.	33638001	Yes	Yes	Yes	Yes	Yes	Yes	Yes	Selected
Isolation and characterization of new phage vB_CtuP_A24 and application to control Cronobacter spp. in infant milk formula and lettuce.	33641976	Yes	Yes	Yes	Yes	No			Excluded 3
Evaluating the potential efficacy and limitations of a phage for joint antibiotic and phage therapy of Staphylococcus aureus infections.	33649203	Yes	Yes	No					Excluded 1
Isolation, host specificity and genetic characterization of Campylobacter specific bacteriophages from poultry and swine sources.	33653521	Yes	Yes	Yes	Yes	Yes	No		Excluded 4
BIOLOGICAL CHARACTERIZATION OF BACTERIOPHAGES AGAINST STREPTOCOCCUS AGALACTIAE.	33658429	Yes	No
Poly(indole-5-carboxylic acid)/reduced graphene oxide/gold nanoparticles/phage-based electrochemical biosensor for highly specific detection of Yersinia pseudotuberculosis.	33660086	Yes	Yes	Yes	Yes	No			Excluded 3
Whole Genome Sequence Analysis of Phage-Resistant Listeria monocytogenes Serotype 1/2a Strains from Turkey Processing Plants.	33668492	Yes	Yes	No					Excluded 1
T4-like Bacteriophages Isolated from Pig Stools Infect Yersinia pseudotuberculosis and Yersinia pestis Using LPS and OmpF as Receptors.	33668618	Yes	Yes	Yes	Yes	Yes	Yes	Yes	Selected
Phage-Bacteria Interactions in Potential Applications of Bacteriophage vB_EfaS-271 against Enterococcus faecalis.	33669643	Yes	Yes	Yes	No				Excluded 2
Isolation and Characterization of Two Lytic Bacteriophages Infecting a Multi-Drug Resistant Salmonella Typhimurium and Their Efficacy to Combat Salmonellosis in Ready-to-Use Foods.	33670722	Yes	Yes	Yes	Yes	Yes	Yes	Yes	Selected
Extraordinary Multi-Organismal Interactions Involving Bacteriophages, Bacteria, Fungi, and Rotifers: Quadruple Microbial Trophic Network in Water Droplets.	33671687	Yes	Yes	Yes	Yes	No			Excluded 3
Bacteriophages against Vibrio coralliilyticus and Vibrio tubiashii: Isolation, Characterization, and Remediation of Larval Oyster Mortalities.	33674441	Yes	Yes	Yes	Yes	No			Excluded 3
Biodiversity of New Lytic Bacteriophages Infecting Shigella spp. in Freshwater Environment.	33679642	Yes	Yes	Yes	Yes	No			Excluded 3
Complete Genome Sequences of Microbacterium liquefaciens Phages Mercedes, Leafus, Nebulous, and Ixel.	33737355	Yes	Yes	Yes	No				Excluded 2
Isolation and Characterization of Six Vibrio parahaemolyticus Lytic Bacteriophages From Seafood Samples.	33776954	Yes	Yes	Yes	Yes	Yes	No		Excluded 4
Diversity and characterization of temperate bacteriophages induced in Pasteurella multocida from different host species.	33784980	Yes	Yes	Yes	Yes	Yes	No		Excluded 4
Mycobacterium abscessus Strain Morphotype Determines Phage Susceptibility, the Repertoire of Therapeutically Useful Phages, and Phage Resistance.	33785625	Yes	Yes	No					Excluded 1
Isolation and Characterization of Klebsiella Phages for Phage Therapy.	33796863	Yes	Yes	Yes	Yes	Yes	Yes	Yes	Selected
Molecular Characterization of Ahp2, a Lytic Bacteriophage of Aeromonas hydrophila.	33799428	Yes	Yes	Yes	Yes	Yes	Yes	Yes	Selected
Comparison of Enterococcus faecalis Biofilm Removal Efficiency among Bacteriophage PBEF129, Its Endolysin, and Cefotaxime.	33800040	Yes	Yes	Yes	Yes	No			Excluded 3
Characterization and Full Genome Sequence of Novel KPP-5 Lytic Phage against Klebsiella pneumoniae Responsible for Recalcitrant Infection.	33800632	Yes	Yes	Yes	Yes	Yes	Yes	No	Excluded 5
Isolation and Characterization of a Novel Lytic Bacteriophage against the K2 Capsule-Expressing Hypervirulent Klebsiella pneumoniae Strain 52145, and Identification of Its Functional Depolymerase.	33801047	Yes	Yes	Yes	Yes	Yes	Yes	Yes	Selected
Bacteriophages to Control Multi-Drug Resistant Enterococcus faecalis Infection of Dental Root Canals.	33802385	Yes	Yes	Yes	Yes	Yes	Yes	No	Excluded 5
Isolation and Characterisation of Bacteriophages with Activity against Invasive Non-Typhoidal Salmonella Causing Bloodstream Infection in Malawi.	33804216	Yes	Yes	Yes	Yes	Yes	Yes	No	Excluded 5
Isolation and Characterization of a Novel Jumbo Phage from Leaf Litter Compost and Its Suppressive Effect on Rice Seedling Rot Diseases.	33807245	Yes	Yes	Yes	Yes	No			Excluded 3
Isolation and Characterization of a Phage to Control Vancomycin Resistant Enterococcus Faecium.	33817126	Yes	Yes	Yes	Yes	No			Excluded 3
Isolation, identification and some characteristics of two lytic bacteriophages against Salmonella enterica serovar Paratyphi B and S. enterica serovar Typhimurium from various food sources.	33830213	Yes	Yes	Yes	Yes	Yes	Yes	Yes	Selected
Complete Genome Sequence of a Novel Bacteriophage RpY1 Infecting Ralstonia solanacearum Strains.	33835234	Yes	Yes	Yes	Yes	Yes	Yes	Yes	Selected
Genomic Analysis of Staphylococcus aureus of the Lineage CC130, Including mecC-Carrying MRSA and MSSA Isolates Recovered of Animal, Human, and Environmental Origins.	33841383	Yes	Yes	No					Excluded 1
Two Novel Bacteriophages Control Multidrug- and Methicillin-Resistant Staphylococcus pseudintermedius Biofilm.	33869236	Yes	Yes	Yes	Yes	Yes	Yes	Yes	Selected
A Tail Fiber Protein and a Receptor-Binding Protein Mediate ICP2 Bacteriophage Interactions with Vibrio cholerae OmpU.	33875544	Yes	Yes	No					Excluded 1
Engineered Bacteriophage Therapeutics: Rationale, Challenges and Future.	33881767	No
Manipulating Interactions between T4 Phage Long Tail Fibers and Escherichia coli Receptors.	33893116	Yes	Yes	No					Excluded 1
Manufacturing of bacteriophages for therapeutic applications.	33895333	No
Metagenomic sequencing reveals viral abundance and diversity in mosquitoes from the Shaanxi-Gansu-Ningxia region, China.	33901182	Yes	Yes	No					Excluded 1
Tenacibaculum maritimum CRISPR loci analysis and evaluation of isolate spoligotyping.	33905598	Yes	Yes	No					Excluded 1
Characterization of a Lytic Bacteriophage against Pseudomonas syringae pv. actinidiae and Its Endolysin.	33917076	Yes	Yes	Yes	Yes	Yes	Yes	No	Excluded 5
Targeting Biofilm of MDR Providencia stuartii by Phages Using a Catheter Model.	33918377	Yes	Yes	Yes	Yes	Yes	Yes	Yes	Selected
Novel Virulent Bacteriophages Infecting Mediterranean Isolates of the Plant Pest Xylella fastidiosa and Xanthomonas albilineans.	33919362	Yes	Yes	Yes	Yes	No			Excluded 3
Novel Siphoviridae Bacteriophages Infecting Bacteroides uniformis Contain Diversity Generating Retroelement.	33919474	Yes	Yes	Yes	Yes	No			Excluded 3
Characterization of a Novel Group of Listeria Phages That Target Serotype 4b Listeria monocytogenes.	33919793	Yes	Yes	Yes	Yes	Yes	No		Excluded 4
Screening of Bacteriophage Encoded Toxic Proteins with a Next Generation Sequencing-Based Assay.	33923360	Yes	Yes	Yes	Yes	Yes	Yes	Yes	Selected
Isolation and Characterization of Bacteriophages from Inland Saline Aquaculture Environments to Control Vibrio parahaemolyticus Contamination in Shrimp.	33927462	Yes	Yes	Yes	Yes	Yes	Yes	No	Excluded 5
Sewage and sewage-contaminated environments are the most prominent sources to isolate phages against Pseudomonas aeruginosa.	33931013	Yes	Yes	Yes	Yes	Yes	No		Excluded 4
Characterization of a lytic EBP bacteriophage with large size genome against Enterobacter cloacae.	33950561	Yes	Yes	Yes	Yes	Yes	Yes	No	Excluded 5
A Novel Jumbo Phage PhiMa05 Inhibits Harmful Microcystis sp.	33959116	Yes	Yes	Yes	Yes	No			Excluded 3
JD419, a Staphylococcus aureus Phage With a Unique Morphology and Broad Host Range.	33967969	Yes	Yes	Yes	Yes	Yes	Yes	Yes	Selected
Neutralizing antibody response against subcutaneously injected bacteriophages in rabbit model.	33969154	Yes	Yes	Yes	No				Excluded 2
Staphylococcus epidermidis Phages Transduce Antimicrobial Resistance Plasmids and Mobilize Chromosomal Islands.	33980677	Yes	Yes	Yes	Yes	Yes	Yes	Yes	Selected
Genome-informed approach to identify genetic determinants of Flavobacterium psychrophilum phage susceptibility.	33989443	Yes	Yes	Yes	Yes	Yes	Yes	Yes	Selected
Characterization and in vitro activity of a lytic phage RDN37 isolated from community sewage water active against MDR Uropathogenic E. coli.	33994226	Yes	Yes	Yes	Yes	Yes	No		Excluded 4
Characterization of a novel group I F-specific RNA bacteriophage isolated from human stool.	34050782	Yes	Yes	Yes	Yes	No			Excluded 3
Biochemical and genomic characterization of a novel bacteriophage BUCT555 lysing Stenotrophomonas maltophilia.	34052250	Yes	Yes	Yes	Yes	Yes	Yes	Yes	Selected
A Peek into the Plasmidome of Global Sewage.	34061588	Yes	Yes	No					Excluded 1
Phage Biocontrol of Bacterial Leaf Blight Disease on Welsh Onion Caused by Xanthomonas axonopodis pv. allii.	34062921	Yes	Yes	Yes	Yes	Yes	Yes	Yes	Selected
Metaviromes Reveal the Dynamics of Pseudomonas Host-Specific Phages Cultured and Uncultured by Plaque Assay.	34064231	Yes	Yes	Yes	No				Excluded 2
Phage Biocontrol of Pseudomonas aeruginosa in Water.	34067885	Yes	Yes	Yes	Yes	Yes	Yes	Yes	Selected
Novel Acinetobacter baumannii Myovirus TaPaz Encoding Two Tailspike Depolymerases: Characterization and Host-Recognition Strategy.	34070371	Yes	Yes	Yes	Yes	Yes	Yes	Yes	Selected
Genomic Analysis of a Novel Phage Infecting the Turkey Pathogen Escherichia coli APEC O78 and Its Endolysin Activity.	34072620	Yes	Yes	Yes	Yes	No			Excluded 3
A Novel Broad Host Range Phage Infecting Alteromonas.	34073246	Yes	Yes	Yes	Yes	Yes	Yes	Yes	Selected
Broad host range bacteriophages found in rhizosphere soil of a healthy tomato plant in Bulgaria.	34095579	Yes	Yes	Yes	Yes	Yes	No		Excluded 4
The feasibility of phage therapy for periodontitis.	34098742	No
The life cycle of SPβ and related phages.	34100162	No
A Novel Phage Infecting Alteromonas Represents a Distinct Group of Siphophages Infecting Diverse Aquatic Copiotrophs.	34106770	Yes	Yes	Yes	Yes	No			Excluded 3
Development of new strategy combining heat treatment and phage cocktail for post-contamination prevention.	34112418	Yes	Yes	Yes	Yes	Yes	Yes	Yes	Selected
Characterization of a Novel Bacteriophage swi2 Harboring Two Lysins Can Naturally Lyse Escherichia coli.	34113331	Yes	Yes	Yes	Yes	Yes	Yes	Yes	Selected
Complete genome analysis of the newly isolated Shigella sonnei phage vB_SsoM_Z31.	34117533	Yes	Yes	Yes	Yes	No			Excluded 3
Isolation and characterization of a podovirus infecting the opportunist pathogen Vibrio alginolyticus and Vibrio parahaemolyticus.	34119571	Yes	Yes	Yes	Yes	Yes	Yes	No	Excluded 5
Characterization of two newly isolated bacteriophages PW2 and PW4 and derived endolysins with lysis activity against Bacillus cereus group strains.	34146612	Yes	Yes	Yes	Yes	No			Excluded 3
Identification of a phage-derived depolymerase specific for KL64 capsule of Klebsiella pneumoniae and its anti-biofilm effect.	34156584	Yes	Yes	Yes	Yes	Yes	Yes	Yes	Selected
Pathogenic Escherichia coli-Specific Bacteriophages and Polyvalent Bacteriophages in Piglet Guts with Increasing Coliphage Numbers after Weaning.	34160270	Yes	Yes	Yes	Yes	Yes	Yes	Yes	Selected
Characterization of a Broad-Host-Range Lytic Phage SHWT1 Against Multidrug-Resistant Salmonella and Evaluation of Its Therapeutic Efficacy in vitro and in vivo.	34179174	Yes	Yes	Yes	Yes	Yes	Yes	No	Excluded 5
Bacteriophage cocktail and phage antibiotic synergism as promising alternatives to conventional antibiotics for the control of multi-drug-resistant uropathogenic Escherichia coli.	34182014	Yes	Yes	Yes	Yes	Yes	No		Excluded 4
Ecogenomics of Groundwater Phages Suggests Niche Differentiation Linked to Specific Environmental Tolerance.	34184913	Yes	Yes	No					Excluded 1
Isolation and Characterization of Phages Active against Paenibacillus larvae Causing American Foulbrood in Honeybees in Poland.	34201873	Yes	Yes	Yes	Yes	Yes	No		Excluded 4
The Bacteriophage pEp_SNUABM_08 Is a Novel Singleton Siphovirus with High Host Specificity for Erwinia pyrifoliae.	34202208	Yes	Yes	Yes	Yes	Yes	Yes	Yes	Selected
Bacteriophages with Potential to Inactivate Aeromonas hydrophila in Cockles: In Vitro and In Vivo Preliminary Studies.	34204770	Yes	Yes	Yes	Yes	No			Excluded 3
Identification of Receptor Binding Proteins in Flagellotropic Agrobacterium Phage 7-7-1.	34209785	Yes	Yes	No					Excluded 1
Therapeutic Effect of a Newly Isolated Lytic Bacteriophage against Multi-Drug-Resistant Cutibacterium acnes Infection in Mice.	34209998	Yes	Yes	Yes	Yes	Yes	Yes	Yes	Selected
Isolation, Characterization, and Genome Sequence Analysis of a Novel Lytic Phage, Xoo-sp15 Infecting Xanthomonas oryzae pv. oryzae.	34213617	Yes	Yes	Yes	Yes	Yes	Yes	Yes	Selected
Characterization and Genomic Analysis of BUCT549, a Novel Bacteriophage Infecting Vibrio alginolyticus With Flagella as Receptor.	34220752	Yes	Yes	Yes	Yes	No			Excluded 3
Characterisation of Bacteriophage-Encoded Depolymerases Selective for Key Klebsiella pneumoniae Capsular Exopolysaccharides.	34222050	Yes	Yes	Yes	Yes	Yes	Yes	Yes	Selected
Bacteriophage Cocktails Protect Dairy Cows Against Mastitis Caused By Drug Resistant Escherichia coli Infection.	34222051	Yes	Yes	Yes	Yes	Yes	Yes	Yes	Selected
Isolation and Characterization of a Lytic Staphylococcus aureus Phage WV against Staphylococcus aureus Biofilm.	34229320	Yes	Yes	Yes	Yes	Yes	Yes	No	Excluded 5
Isolation and Characterization of a Novel Salmonella Phage vB_SalP_TR2.	34234757	Yes	Yes	Yes	Yes	Yes	Yes	Yes	Selected
Characterization and genome sequence of the genetically unique Escherichia bacteriophage vB_EcoM_IME392.	34236511	Yes	Yes	Yes	Yes	Yes	Yes	Yes	Selected
Characteristics on host specificity, infection, and temperature stability of Weissella phages from watery kimchi.	34249390	Yes	Yes	Yes	Yes	No			Excluded 3
|Isolation and characterization of novel bacteriophages as a potential therapeutic option for Escherichia coli urinary tract infections.	34254156	Yes	Yes	Yes	Yes	Yes	No		Excluded 4
Characterization and genome analysis of novel Klebsiella phage BUCT556A with lytic activity against carbapenemase-producing Klebsiella pneumoniae.	34271040	Yes	Yes	Yes	Yes	Yes	Yes	No	Excluded 5
Phenotypic and Genotypic Characterization of Novel Polyvalent Bacteriophages With Potent In Vitro Activity Against an International Collection of Genetically Diverse Staphylococcus aureus.	34295840	Yes	Yes	Yes	Yes	Yes	Yes	Yes	Selected
Sensitivity of Staphylococcus aureus cultures of different biological origin to commercial bacteriophages and phages of Staphylococcus aureus var. bovis.	34316207	Yes	Yes	Yes	Yes	Yes	No		Excluded 4
Temporal shifts in antibiotic resistance elements govern phage-pathogen conflicts.	34326207	No
A highly specific Serratia-infecting T7-like phage inhibits biofilm formation in two different genera of the Enterobacteriaceae family.	34333135	Yes	Yes	Yes	Yes	No			Excluded 3
Characterization of the first Pseudomonas grimontii bacteriophage, PMBT3.	34347170	Yes	Yes	Yes	Yes	No			Excluded 3
Characterization of Two New Shiga Toxin-Producing Escherichia coli O103-Infecting Phages Isolated from an Organic Farm.	34361962	Yes	Yes	Yes	Yes	Yes	Yes	Yes	Selected
Characterization of Anti-Bacterial Effect of the Two New Phages against Uropathogenic Escherichia coli.	34372554	Yes	Yes	Yes	Yes	Yes	Yes	No	Excluded 5
A New Enterobacter cloacae Bacteriophage EC151 Encodes the Deazaguanine DNA Modification Pathway and Represents a New Genus within the Siphoviridae Family.	34372577	Yes	Yes	Yes	Yes	No			Excluded 3
Bacteriophages fEV-1 and fD1 Infect Yersinia pestis.	34372590	Yes	Yes	Yes	Yes	No			Excluded 3
Bacteriophage isolated from non-target bacteria demonstrates broad host range infectivity against multidrug-resistant bacteria.	34390602	Yes	Yes	Yes	Yes	No			Excluded 3
Kimchi bacteriophages of lactic acid bacteria: population, characteristics, and their role in watery kimchi.	34395026	Yes	Yes	Yes	Yes	No			Excluded 3
Isolation and Functional Characterization of Fusobacterium nucleatum Bacteriophage.	34410639	No
Isolation and Identification of Escherichia coli O157:H7 Lytic Bacteriophage from Environment Sewage.	34423027	Yes	Yes	Yes	Yes	No			Excluded 3
Complete Genome Sequence of vB_EcoP_SU7, a Podoviridae Coliphage with the Rare C3 Morphotype.	34442655	Yes	Yes	Yes	Yes	Yes	Yes	Yes	Selected
Novel Viruses That Lyse Plant and Human Strains of Kosakonia cowanii.	34452284	Yes	Yes	Yes	Yes	Yes	Yes	No	Excluded 5
Characterization and Food Application of the Novel Lytic Phage BECP10: Specifically Recognizes the O-polysaccharide of Escherichia coli O157:H7.	34452334	Yes	Yes	Yes	Yes	Yes	Yes	Yes	Selected
Characterization and Application of a Lytic Phage D10 against Multidrug-Resistant Salmonella.	34452490	Yes	Yes	Yes	Yes	Yes	Yes	No	Excluded 5
Genomic Epidemiology and Global Population Structure of Exfoliative Toxin A-Producing Staphylococcus aureus Strains Associated With Staphylococcal Scalded Skin Syndrome.	34489877	Yes	Yes	No					Excluded 1
Novel Drexlerviridae bacteriophage KMI8 with specific lytic activity against Klebsiella michiganensis and its biofilms.	34492081	Yes	Yes	Yes	Yes	No			Excluded 3
Genomic and functional characterization of five novel Salmonella-targeting bacteriophages.	34496915	Yes	Yes	Yes	Yes	Yes	Yes	No	Excluded 5
Virulent Drexlervirial Bacteriophage MSK, Morphological and Genome Resemblance With Rtp Bacteriophage Inhibits the Multidrug-Resistant Bacteria.	34504479	Yes	Yes	Yes	Yes	No			Excluded 3
Molecular Characteristics of Novel Phage vB_ShiP-A7 Infecting Multidrug-Resistant Shigella flexneri and Escherichia coli, and Its Bactericidal Effect in vitro and in vivo.	34512574	Yes	Yes	Yes	Yes	Yes	Yes	Yes	Selected
Inhibition of Antimicrobial-Resistant Escherichia coli Using a Broad Host Range Phage Cocktail Targeting Various Bacterial Phylogenetic Groups.	34512575	Yes	Yes	Yes	Yes	Yes	Yes	No	Excluded 5
Characterization and protective effects of lytic bacteriophage pAh6.2TG against a pathogenic multidrug-resistant Aeromonas hydrophila in Nile tilapia (Oreochromis niloticus).	34514728	Yes	Yes	Yes	Yes	Yes	Yes	Yes	Selected
vB-Ea-5: a lytic bacteriophage against multi-drug-resistant Enterobacter aerogenes.	34540158	Yes	Yes	Yes	Yes	Yes	No		Excluded 4
Characterization and genomic analysis of the first Oceanospirillum phage, vB_OliS_GJ44, representing a novel siphoviral cluster.	34544379	Yes	Yes	Yes	Yes	No			Excluded 3
Isolation, characterization, and comparative genomic analysis of vB_PlaP_SV21, new bacteriophage of Paenibacillus larvae.	34555441	Yes	Yes	Yes	Yes	Yes	Yes	Yes	Selected
Efficacy of three lytic bacteriophages for eradicating biofilms of multidrug-resistant Proteus mirabilis.	34559314	Yes	Yes	Yes	Yes	No			Excluded 3
Topically Applied Bacteriophage to Control Multi-Drug Resistant Klebsiella pneumoniae Infected Wound in a Rat Model.	34572629	Yes	Yes	Yes	Yes	Yes	Yes	No	Excluded 5
Novel Acinetobacter baumannii Bacteriophage Aristophanes Encoding Structural Polysaccharide Deacetylase.	34578271	Yes	Yes	Yes	Yes	Yes	Yes	Yes	Selected
Novel Freshwater Cyanophages Provide New Insights into Evolutionary Relationships between Freshwater and Marine Cyanophages.	34585945	Yes	Yes	Yes	Yes	No			Excluded 3
Development and validation of a miniaturized bacteriophage host range screening assay against antibiotic resistant Pseudomonas aeruginosa.	34637818	Yes	Yes	Yes	Yes	Yes	No		Excluded 4
Genome and Ecology of a Novel Alteromonas Podovirus, ZP6, Representing a New Viral Genus, Mareflavirus.	34643440	Yes	Yes	Yes	No				Excluded 2
Biological and Molecular Characterization of a Jumbo Bacteriophage Infecting Plant Pathogenic Ralstonia solanacearum Species Complex Strains.	34646257	Yes	Yes	Yes	Yes	Yes	Yes	Yes	Selected
Novel lytic bacteriophage vB_GEC_EfS_9 against Enterococcus faecium.	34648886	Yes	Yes	Yes	Yes	Yes	Yes	Yes	Selected
Phages from Genus Bruynoghevirus and Phage Therapy: Pseudomonas Phage Delta Case.	34696396	Yes	Yes	No					Excluded 1
Molecular Characterization and Taxonomic Assignment of Three Phage Isolates from a Collection Infecting Pseudomonas syringae pv. actinidiae and P. syringae pv. phaseolicola from Northern Italy.	34696512	Yes	Yes	Yes	Yes	Yes	Yes	Yes	Selected
Xanthomonas bacteriophages: a review of their biology and biocontrol applications in agriculture.	34696726	No
Investigations on Acinetophage, QAB 3.4, Targeting Extensively Drug-Resistant Acinetobacter baumannii Isolates.	34703252	Yes	Yes	Yes	Yes	Yes	No		Excluded 4
Evaluation of Phage Therapy for Pulmonary Infection of Mouse by Liquid Aerosol-Exposure Pseudomonas aeruginosa.	34737586	Yes	Yes	Yes	Yes	Yes	Yes	No	Excluded 5
Characterization of Clostridium perfringens bacteriophages and their application in chicken meat and milk.	34742146	Yes	Yes	Yes	Yes	Yes	Yes	No	Excluded 5
Diversity, taxonomy, and evolution of archaeal viruses of the class Caudoviricetes.	34752450	Yes	Yes	Yes	Yes	No			Excluded 3
Properties of Two Broad Host Range Phages of Yersinia enterocolitica Isolated from Wild Animals.	34768812	Yes	Yes	Yes	Yes	Yes	Yes	Yes	Selected
Isolation, phenotypic characterization and comparative genomic analysis of 2019SD1, a polyvalent enterobacteria phage.	34772986	Yes	Yes	Yes	Yes	No			Excluded 3
Applications of Bacteriophage Cocktails to Reduce Salmonella Contamination in Poultry Farms.	34773567	Yes	Yes	Yes	Yes	No			Excluded 3
Systematic exploration of Escherichia coli phage-host interactions with the BASEL phage collection.	34784345	Yes	Yes	Yes	Yes	No			Excluded 3
Improved bactericidal efficacy and thermostability of Staphylococcus aureus-specific bacteriophage SA3821 by repeated sodium pyrophosphate challenges.	34824363	Yes	Yes	Yes	Yes	Yes	Yes	Yes	Selected
Isolation, Characterization, and Efficacy of Three Lytic Phages Infecting Multidrug-Resistant Salmonella Serovars from Poultry Farms in Egypt.	34824744	Yes	Yes	Yes	Yes	No			Excluded 3
Natural Bred ε(2)-Phages Have an Improved Host Range and Virulence against Uropathogenic Escherichia coli over Their Ancestor Phages.	34827275	Yes	Yes	Yes	Yes	Yes	Yes	Yes	Selected
PHIDA: A High Throughput Turbidimetric Data Analytic Tool to Compare Host Range Profiles of Bacteriophages Isolated Using Different Enrichment Methods.	34834927	Yes	Yes	Yes	Yes	Yes	No		Excluded 4
BtuB-Dependent Infection of the T5-like Yersinia Phage ϕR2-01.	34834977	Yes	Yes	Yes	Yes	Yes	Yes	Yes	Selected
Isolation of the Novel Phage PHB09 and Its Potential Use against the Plant Pathogen Pseudomonas syringae pv. actinidiae.	34835081	Yes	Yes	Yes	Yes	No			Excluded 3
Multi-species host range of staphylococcal phages isolated from wastewater.	34845206	Yes	Yes	Yes	Yes	Yes	Yes	No	Excluded 5
Emerging Aspects of Jumbo Bacteriophages.	34876823	No
Naturally-occurring and cultured bacteriophages in human therapy.	34890040	No
Isolation and characterization of bacteriophages from wastewater sources on Enterococcus spp. isolated from clinical samples.	34900165	Yes	Yes	Yes	Yes	No			Excluded 3
Efficacious antibacterial potency of novel bacteriophages against ESBL-producing Klebsiella pneumoniae isolated from burn wound infections.	34900166	Yes	Yes	Yes	Yes	No			Excluded 3
Biological characteristics and anti-biofilm activity of a lytic phage against vancomycin-resistant Enterococcus faecium.	34900167	Yes	Yes	Yes	Yes	Yes	No		Excluded 4
The genetic basis of phage susceptibility, cross-resistance and host-range in Salmonella.	34910616	Yes	Yes	Yes	Yes	No			Excluded 3
Characteristics of a Bacteriophage, vB_Kox_ZX8, Isolated From Clinical Klebsiella oxytoca and Its Therapeutic Effect on Mice Bacteremia.	34925270	Yes	Yes	Yes	Yes	Yes	Yes	No	Excluded 5
Characterization of a novel, biofilm dispersing, lytic bacteriophage against drug-resistant Enterobacter cloacae.	34927785	Yes	Yes	Yes	Yes	No			Excluded 3
Expanding the Colorectal Cancer Biomarkers Based on the Human Gut Phageome.	34935421	Yes	Yes	No					Excluded 1
Isolation and genomic analysis of temperate phage 5W targeting multidrug-resistant Acinetobacter baumannii.	34939149	Yes	Yes	Yes	Yes	Yes	Yes	Yes	Selected
Interactions between the Prophage 919TP and Its Vibrio cholerae Host: Implications of gmd Mutation for Phage Resistance, Cell Auto-Aggregation, and Motility.	34960610	Yes	Yes	No					Excluded 1
Genomic Analysis of the First European Bacteriophages with Depolymerase Activity and Biocontrol Efficacy against the Phytopathogen Ralstonia solanacearum.	34960808	Yes	Yes	No					Excluded 1
Shopping for phages? Unpacking design rules for therapeutic phage cocktails.	34971929	No
Evaluating Phage Tail Fiber Receptor-Binding Proteins Using a Luminescent Flow-Through 96-Well Plate Assay.	34975779	Yes	Yes	No					Excluded 1
Characterization, genome analysis and in vitro activity of a novel phage vB_EcoA_RDN8.1 active against multi-drug resistant and extensively drug-resistant biofilm-forming uropathogenic Escherichia coli isolates, India.	34989075	Yes	Yes	Yes	Yes	Yes	Yes	Yes	Selected
Characterization and in vitro testing of newly isolated lytic bacteriophages for the biocontrol of Pseudomonas aeruginosa.	34989245	Yes	Yes	Yes	Yes	Yes	Yes	Yes	Selected
The characteristic and potential therapeutic effect of isolated multidrug-resistant Acinetobacter baumannii lytic phage.	34996464	Yes	Yes	Yes	Yes	Yes	No		Excluded 4
Virulent phage vB_CpeP_HN02 inhibits Clostridium perfringens on the surface of the chicken meat.	34999475	Yes	Yes	Yes	Yes	Yes	Yes	No	Excluded 5
Characterization of a novel Vibrio parahaemolyticus host-phage pair and antibacterial effect against the host.	35024965	Yes	Yes	Yes	Yes	No			Excluded 3
Resolving the structure of phage-bacteria interactions in the context of natural diversity.	35042853	Yes	Yes	Yes	Yes	No			Excluded 3
Birds Kept in the German Zoo "Tierpark Berlin" Are a Common Source for Polyvalent Yersinia pseudotuberculosis Phages.	35046908	Yes	Yes	Yes	Yes	Yes	Yes	Yes	Selected
Prevalence of genetically similar Flavobacterium columnare phages across aquaculture environments reveals a strong potential for pathogen control.	35049114	Yes	Yes	Yes	Yes	Yes	Yes	Yes	Selected
Development of a Phage Cocktail to Target Salmonella Strains Associated with Swine.	35056115	Yes	Yes	No					Excluded 1
Isolation and characterization of Streptomyces bacteriophages and Streptomyces strains encoding biosynthetic arsenals.	35061755	Yes	Yes	Yes	Yes	No			Excluded 3
Phenotypic and Genomic Comparison of Klebsiella pneumoniae Lytic Phages: vB_KpnM-VAC66 and vB_KpnM-VAC13.	35062209	Yes	Yes	Yes	Yes	Yes	Yes	Yes	Selected
Preclinical Assessment of Bacteriophage Therapy against Experimental Acinetobacter baumannii Lung Infection.	35062236	Yes	Yes	No					Excluded 1
The Bacteriophage Pf-10-A Component of the Biopesticide "Multiphage" Used to Control Agricultural Crop Diseases Caused by Pseudomonas syringae.	35062246	Yes	Yes	Yes	Yes	Yes	Yes	Yes	Selected
Characterization and genome analysis of two new Aeromonas hydrophila phages, PZL-Ah1and PZL-Ah8.	35075514	Yes	Yes	Yes	Yes	Yes	Yes	No	Excluded 5
Isolation, characterization, and effectiveness of bacteriophage Pɸ-Bw-Ab against XDR Acinetobacter baumannii isolated from nosocomial burn wound infection.	35083013	Yes	Yes	Yes	Yes	Yes	No		Excluded 4
SGP-C: A Broad Host Range Temperate Bacteriophage; Against Salmonella gallinarum.	35095790	Yes	Yes	Yes	Yes	Yes	Yes	No	Excluded 5
Phage JS02, a putative temperate phage, a novel biofilm-degrading agent for Staphylococcus aureus.	35100443	Yes	Yes	Yes	Yes	Yes	Yes	No	Excluded 5
A Novel Bacteriophage with Broad Host Range against Clostridioides difficile Ribotype 078 Supports SlpA as the Likely Phage Receptor.	35107319	Yes	Yes	Yes	Yes	Yes	Yes	Yes	Selected
Isolating and sequencing vB_Kpn_3, a lytic bacteriophage against multidrug-resistant Klebsiella pneumoniae.	35152708	Yes	No
Characterization and genomic analysis of a Demerecviridae phage SP76 with lytic multiple-serotypes of Salmonella.	35166928	Yes	Yes	Yes	Yes	Yes	Yes	No	Excluded 5
Isolation and Characterization of Novel Lytic Phages Infecting Multidrug-Resistant Escherichia coli.	35171030	Yes	Yes	Yes	Yes	Yes	Yes	Yes	Selected
Enhanced antibacterial effect of a novel Friunavirus phage vWU2001 in combination with colistin against carbapenem-resistant Acinetobacter baumannii.	35173237	Yes	Yes	Yes	Yes	Yes	Yes	No	Excluded 5
Isolation, Characterization and Draft Genome Analysis of Bacteriophages Infecting Acidovorax citrulli.	35185829	Yes	Yes	Yes	Yes	Yes	Yes	No	Excluded 5
Identification of novel prophage regions in Xenorhabdus nematophila genome and gene expression analysis during phage-like particle induction.	35186508	Yes	Yes	No					Excluded 1
Campylobacter Bacteriophage Cocktail Design Based on an Advanced Selection Scheme.	35203830	Yes	Yes	Yes	Yes	No			Excluded 3
Genome Analysis and Therapeutic Evaluation of a Novel Lytic Bacteriophage of Salmonella Typhimurium: Suggestive of a New Genus in the Subfamily Vequintavirinae.	35215834	Yes	Yes	Yes	Yes	Yes	Yes	No	Excluded 5
Characterization of the Novel Phage vB_VpaP_FE11 and Its Potential Role in Controlling Vibrio parahaemolyticus Biofilms.	35215857	Yes	Yes	Yes	Yes	Yes	Yes	Yes	Selected
A Novel Freshwater Cyanophage, Mae-Yong924-1, Reveals a New Family.	35215876	Yes	Yes	Yes	Yes	No			Excluded 3
A Polyvalent Broad-Spectrum Escherichia Phage Tequatrovirus EP01 Capable of Controlling Salmonella and Escherichia coli Contamination in Foods.	35215879	Yes	Yes	Yes	Yes	Yes	Yes	Yes	Selected
A Novel Wide-Range Freshwater Cyanophage MinS1 Infecting the Harmful Cyanobacterium Microcystis aeruginosa.	35216026	Yes	Yes	Yes	Yes	No			Excluded 3
Bacteriophage Sf6 host range mutant that infects Shigella flexneri serotype 2a2 strains.	35218200	Yes	Yes	No					Excluded 1
Genomic and biological characterization of the novel phages vB_VpaP_AL-1 and vB_VpaS_AL-2 infecting Vibrio parahaemolyticus associated with acute hepatopancreatic necrosis disease (AHPND).	35219760	Yes	Yes	Yes	Yes	Yes	Yes	Yes	Selected
Lytic Phages against ST11 K47 Carbapenem-Resistant Klebsiella pneumoniae and the Corresponding Phage Resistance Mechanisms.	35255715	Yes	Yes	Yes	Yes	Yes	Yes	Yes	Selected
Nettle manure: an unsuspected source of bacteriophages active against various phytopathogenic bacteria.	35277777	Yes	Yes	Yes	No				Excluded 2
A novel Bacillus cereus bacteriophage DLn1 and its endolysin as biocontrol agents against Bacillus cereus in milk.	35299049	Yes	Yes	Yes	Yes	Yes	Yes	Yes	Selected
Bacteriophage therapy in aquaculture: current status and future challenges.	35305247	No
Characterization and genome analysis of a novel Stenotrophomonas maltophilia bacteriophage BUCT598 with extreme pH resistance.	35307481	Yes	Yes	Yes	Yes	Yes	Yes	Yes	Selected
Quantitative Imaging of Bacteriophage Amplification for Rapid Detection of Bacteria in Model Foods.	35308341	Yes	Yes	No					Excluded 1
A Novel and Ubiquitous Marine Methylophage Provides Insights into Viral-Host Coevolution and Possible Host-Range Expansion in Streamlined Marine Heterotrophic Bacteria.	35311512	Yes	Yes	Yes	Yes	No			Excluded 3
Cryptic Prophages Contribution for Campylobacter jejuni and Campylobacter coli Introgression.	35336092	Yes	Yes	Yes	No				Excluded 2
Immune Response of an Oral Enterococcus faecalis Phage Cocktail in a Mouse Model of Ethanol-Induced Liver Disease.	35336897	Yes	Yes	Yes	Yes	Yes	Yes	No	Excluded 5
Efficacy Assessment of Phage Therapy in Treating Staphylococcus aureus-Induced Mastitis in Mice.	35337027	Yes	Yes	Yes	Yes	No			Excluded 3
Characterization of Novel Lytic Myoviridae Phage Infecting Multidrug-Resistant Acinetobacter baumannii and Synergistic Antimicrobial Efficacy between Phage and Sacha Inchi Oil.	35337089	Yes	Yes	Yes	Yes	Yes	Yes	No	Excluded 5
Isolation and characterization of E. coli O157: H7 novel bacteriophage for controlling this food-borne pathogen.	35346752	Yes	Yes	Yes	Yes	Yes	No		Excluded 4
A Novel Phage Cocktail Therapy of the Urinary Tract Infection in a Mouse Model.	35355758	Yes	Yes	No					Excluded 1
Isolation and characterization of lytic bacteriophages from sewage at an egyptian tertiary care hospital against methicillin-resistant Staphylococcus aureus clinical isolates.	35360502	Yes	Yes	Yes	Yes	Yes	No		Excluded 4
Isolation, Characterization and in vitro Evaluation of Specific Bacteriophages Targeting Extensive Drug Resistance Strains of Pseudomonas aeruginosa Isolated from Septic Burn Wounds.	35384426	Yes	Yes	Yes	Yes	Yes	No		Excluded 4
Biological and molecular characterization of fEg-Eco19, a lytic bacteriophage active against an antibiotic-resistant clinical Escherichia coli isolate.	35399144	Yes	Yes	Yes	Yes	Yes	Yes	No	Excluded 5
Bacteriophage Control of Pseudomonas savastanoi pv. glycinea in Soybean.	35406917	Yes	Yes	Yes	Yes	Yes	Yes	Yes	Selected
Characterization and Genomic Analysis of a Novel Drexlervirial Bacteriophage IME268 with Lytic Activity Against Klebsiella pneumoniae.	35414748	Yes	Yes	Yes	Yes	Yes	Yes	No	Excluded 5
Isolation and characterization of vB_XciM_LucasX, a new jumbo phage that infects Xanthomonas citri and Xanthomonas fuscans.	35421196	Yes	Yes	Yes	Yes	Yes	Yes	No	Excluded 5
Comparative genome analysis of Escherichia coli bacteriophages isolated from sewage and chicken meat.	35429617	Yes	Yes	Yes	Yes	Yes	No		Excluded 4
Isolation and Characterisation of Bacteriophage Selective for Key Acinetobacter baumannii Capsule Chemotypes.	35455440	Yes	Yes	Yes	Yes	Yes	Yes	No	Excluded 5
The Broad Host Range Phage vB_CpeS_BG3P Is Able to Inhibit Clostridium perfringens Growth.	35458406	Yes	Yes	Yes	Yes	Yes	Yes	No	Excluded 5
Identification and Characterization of vB_PreP_EPr2, a Lytic Bacteriophage of Pan-Drug Resistant Providencia rettgeri.	35458437	Yes	Yes	Yes	Yes	Yes	Yes	Yes	Selected
Streptococcus thermophilus Phages in Whey Derivatives: From Problem to Application in the Dairy Industry.	35458540	Yes	Yes	Yes	Yes	Yes	No		Excluded 4
Isolation and Characterization of a Novel Lytic Halotolerant Phage from Yuncheng Saline Lake.	35462706	Yes	Yes	Yes	Yes	No			Excluded 3
Isolation and Characterization of a Lytic Vibriophage OY1 and Its Biocontrol Effects Against Vibrio spp.	35464931	Yes	Yes	Yes	Yes	No			Excluded 3
Transposable Element Insertions into the Escherichia coli Polysialic Acid Gene Cluster Result in Resistance to the K1F Bacteriophage.	35467398	Yes	Yes	No					Excluded 1
A phage for the controlling of Salmonella in poultry and reducing biofilms.	35489296	Yes	Yes	Yes	Yes	Yes	Yes	Yes	Selected
Enterobacteria Phage SV76 Host Range and Genomic Characterization.	35495085	Yes	Yes	Yes	Yes	Yes	Yes	Yes	Selected
Host-Associated Phages Disperse across the Extraterrestrial Analogue Antarctica.	35499326	Yes	Yes	No					Excluded 1
Identification of a phage-derived depolymerase specific for KL47 capsule of Klebsiella pneumoniae and its therapeutic potential in mice.	35513275	Yes	Yes	Yes	Yes	Yes	Yes	Yes	Selected
The comparison of lytic activity of isolated phage and commercial Intesti bacteriophage on ESBL producer E. coli and determination of Ec_P6 phage efficacy with in vivo Galleria mellonella larvae model.	35513294	Yes	Yes	Yes	Yes	Yes	No		Excluded 4
Isolation and characterization of SGF3, a novel Microviridae phage infecting Shigella flexneri.	35522301	Yes	Yes	Yes	Yes	No			Excluded 3
Characterization of a novel bullet-shaped lytic bacteriophage against extensively drug-resistant Pseudomonas aeruginosa isolated from human and domestic sources.	35529810	Yes	Yes	Yes	Yes	No			Excluded 3
Virus-Host Interactions and Genetic Diversity of Antarctic Sea Ice Bacteriophages.	35532161	Yes	Yes	Yes	No				Excluded 2
Genomic characterization of three bacteriophages targeting multidrug resistant clinical isolates of Escherichia, Klebsiella and Salmonella.	35585249	Yes	Yes	Yes	No				Excluded 2
Characterization and complete genome analysis of a novel Escherichia phage, vB_EcoM-RPN242.	35598209	Yes	Yes	Yes	No				Excluded 2
Isolation and Characterization of Lytic Bacteriophage Against Multi-drug Resistant Pseudomonas aeruginosa.	35615828	Yes	Yes	Yes	Yes	No			Excluded 3
Diversity of lytic bacteriophages against XDR Klebsiella pneumoniae sequence type 16 recovered from sewage samples in different parts of the world.	35623509	Yes	Yes	Yes	Yes	Yes	Yes	Yes	Selected
The Isolation and Characterization of a Broad Host Range Bcep22-like Podovirus JC1.	35632679	Yes	Yes	Yes	Yes	Yes	Yes	Yes	Selected
Characterization of Three Novel Virulent Aeromonas Phages Provides Insights into the Diversity of the Autographiviridae Family.	35632757	Yes	Yes	Yes	Yes	No			Excluded 3
Phage amplification-based technologies for simultaneous quantification of viable Salmonella in foodstuff and rapid antibiotic susceptibility testing.	35651053	Yes	Yes	Yes	Yes	Yes	No		Excluded 4
Exploring the Benefits of Metal Ions in Phage Cocktail for the Treatment of Methicillin-Resistant Staphylococcus aureus (MRSA) Infection.	35655790	Yes	Yes	Yes	Yes	Yes	Yes	No	Excluded 5
An Anti-MRSA Phage From Raw Fish Rinse: Stability Evaluation and Production Optimization.	35656033	Yes	Yes	Yes	Yes	Yes	No		Excluded 4
Bacteriostatic effects of phage F23s1 and its endolysin on Vibrio parahaemolyticus.	35662075	Yes	Yes	Yes	Yes	Yes	Yes	Yes	Selected
Assessment of Phage-Mediated Inhibition and Removal of Multidrug-Resistant Pseudomonas aeruginosa Biofilm on Medical Implants.	35668859	Yes	Yes	Yes	Yes	No			Excluded 3
Isolation and Complete Sequence of One Novel Marine Bacteriophage PHS21 Infecting Pseudoalteromonas marina.	35672590	Yes	Yes	Yes	No				Excluded 2
Development of a topical bacteriophage gel targeting Cutibacterium acnes for acne prone skin and results of a phase 1 cosmetic randomized clinical trial.	35677920	Yes	Yes	Yes	Yes	Yes	No		Excluded 4
Isolation of Nine Bacteriophages Shown Effective against Erwinia amylovora in Korea.	35678058	Yes	Yes	Yes	Yes	Yes	Yes	Yes	Selected
Isolation of Three Coliphages and the Evaluation of Their Phage Cocktail for Biocontrol of Shiga Toxin-Producing Escherichia coli O157 in Milk.	35678865	Yes	Yes	Yes	Yes	Yes	Yes	Yes	Selected
APTC-C-SA01: A Novel Bacteriophage Cocktail Targeting Staphylococcus aureus and MRSA Biofilms.	35682794	Yes	Yes	Yes	Yes	Yes	Yes	No	Excluded 5
Isolation and Characterization of Lytic Bacteriophages from Wastewater with Phage Therapy Potentials Against Gram-Negative Bacteria.	35703524	Yes	Yes	Yes	Yes	No			Excluded 3
Isolation of a lytic bacteriophage against extensively drug-resistant Acinetobacter baumannii infections and its dramatic effect in rat model of burn infection.	35708005	Yes	Yes	Yes	Yes	Yes	Yes	No	Excluded 5
Isolation and characterization of a novel Escherichia coli phage Kayfunavirus ZH4.	35716226	Yes	Yes	Yes	Yes	Yes	Yes	Yes	Selected
Characterization and genome analysis of Pseudomonas aeruginosa phage vB_PaeP_Lx18 and the antibacterial activity of its lysozyme.	35716268	Yes	Yes	Yes	Yes	Yes	Yes	Yes	Selected
Biological and genomic characterization of two newly isolated Elizabethkingia anophelis bacteriophages.	35717525	Yes	Yes	Yes	Yes	Yes	Yes	No	Excluded 5
Characterization of Stenotrophomonas maltophilia phage AXL1 as a member of the genus Pamexvirus encoding resistance to trimethoprim-sulfamethoxazole.	35717537	Yes	Yes	Yes	Yes	Yes	Yes	Yes	Selected
Characterization of Phages YuuY, KaiHaiDragon, and OneinaGillian Isolated from Microbacterium foliorum.	35743053	Yes	Yes	Yes	Yes	No			Excluded 3
Host Range, Morphology and Sequence Analysis of Ten Temperate Phages Isolated from Pathogenic Yersinia enterocolitica Strains.	35743219	Yes	Yes	Yes	Yes	Yes	Yes	Yes	Selected
Isolation and Characterization of a Novel Siphoviridae Phage, vB_AbaS_TCUP2199, Infecting Multidrug-Resistant Acinetobacter baumannii.	35746711	Yes	Yes	Yes	Yes	Yes	Yes	No	Excluded 5
Novel Bacteriophage Specific against Staphylococcus epidermidis and with Antibiofilm Activity.	35746811	Yes	Yes	Yes	Yes	Yes	Yes	No	Excluded 5
Gene sequencing analysis of tailed phages identified diverse (Kayfunavirus and Berlinvirus) coliphages in aquatic niche against AMR Escherichia coli.	35753005	Yes	Yes	Yes	Yes	Yes	No		Excluded 4
Phage-host coevolution in natural populations.	35760840	Yes	Yes	Yes	Yes	Yes	Yes	No	Excluded 5
Phage Cocktails Constrain the Growth of Enterococcus.	35762793	Yes	Yes	Yes	Yes	Yes	Yes	No	Excluded 5
Isolation and characterization of lytic bacteriophages against Pseudomonas aeruginosa isolates from human infections in the north-west of Iran.	35765555	Yes	Yes	Yes	Yes	Yes	No		Excluded 4
Characterization of the Lytic Phage Flora With a Broad Host Range Against Multidrug-Resistant Escherichia coli and Evaluation of Its Efficacy Against E. coli Biofilm Formation.	35769322	Yes	Yes	Yes	Yes	Yes	No		Excluded 4
Genomic characterization of lytic bacteriophages A¥L and A¥M infecting ESBL K. pneumoniae and its therapeutic potential on biofilm dispersal and in-vivo bacterial clearance.	35797946	Yes	Yes	Yes	Yes	Yes	Yes	Yes	Selected
Characterization of Pseudomonas aeruginosa Bacteriophage L5 Which Requires Type IV Pili for Infection.	35847060	Yes	Yes	Yes	Yes	Yes	Yes	No	Excluded 5
A Novel Alteromonas Phage Lineage with a Broad Host Range and Small Burst Size.	35862972	Yes	Yes	Yes	Yes	Yes	Yes	Yes	Selected
Isolation and Characterization of vB_kpnM_17-11, a Novel Phage Efficient Against Carbapenem-Resistant Klebsiella pneumoniae.	35865823	Yes	Yes	Yes	Yes	Yes	Yes	No	Excluded 5
Bacteriophages Isolated From Turkeys Infecting Diverse Salmonella Serovars.	35865922	Yes	Yes	Yes	Yes	Yes	No		Excluded 4
Isolation and genomic characterization of a novel Autographiviridae bacteriophage IME184 with lytic activity against Klebsiella pneumoniae.	35868353	Yes	Yes	Yes	Yes	Yes	Yes	Yes	Selected
An Engineered λ Phage Enables Enhanced and Strain-Specific Killing of Enterohemorrhagic Escherichia coli.	35876591	Yes	Yes	No					Excluded 1
Improving high-throughput techniques for bacteriophage discovery in multi-well plates.	35882287	Yes	Yes	No					Excluded 1
In Vitro Techniques and Measurements of Phage Characteristics That Are Important for Phage Therapy Success.	35891470	No
Virulent Phages Isolated from a Smear-Ripened Cheese Are Also Detected in Reservoirs of the Cheese Factory.	35893685	Yes	Yes	Yes	Yes	Yes	Yes	No	Excluded 5
Relationship between Phage Lytic Spectra and Sequence Types in Extended-Spectrum β-Lactamase-Producing Escherichia coli Isolated in Japan.	35908876	Yes	Yes	Yes	Yes	Yes	No		Excluded 4
A novel lytic phage potentially effective for phage therapy against Burkholderia pseudomallei in the tropics.	35927751	Yes	Yes	Yes	Yes	Yes	Yes	Yes	Selected
Specific Isolation of Clostridium botulinum Group I Cells by Phage Lysin Cell Wall Binding Domain with the Aid of S-Layer Disruption.	35955526	Yes	Yes	No					Excluded 1
Expansion of the Plaquing Host Range and Improvement of the Absorption Rate of a T5-like Salmonella Phage by Altering the Long Tail Fibers.	35969059	Yes	Yes	Yes	Yes	Yes	Yes	No	Excluded 5
The identification of phage vB_1086 of multidrug-resistant Klebsiella pneumoniae and its synergistic effects with ceftriaxone.	35985450	Yes	Yes	Yes	Yes	Yes	Yes	No	Excluded 5
Antimicrobial antibodies by phage display: Identification of antibody-based inhibitor against mycobacterium tuberculosis isocitrate lyase.	35987135	Yes	Yes	No					Excluded 1
Application of a novel lytic phage vB_EcoM_SQ17 for the biocontrol of Enterohemorrhagic Escherichia coli O157:H7 and Enterotoxigenic E. coli in food matrices.	35992713	Yes	Yes	Yes	Yes	Yes	Yes	No	Excluded 5
Exploitation of a Bacterium-Encoded Lytic Transglycosylase by a Human Oral Lytic Phage To Facilitate Infection.	36000841	Yes	Yes	Yes	Yes	No			Excluded 3
Evaluating the Phenotypic and Genomic Characterization of Some Egyptian Phages Infecting Shiga Toxin-Producing Escherichia coli O157:H7 for the Prospective Application in Food Bio-Preservation.	36009807	Yes	Yes	Yes	Yes	Yes	Yes	Yes	Selected
Genomic and Phenotypic Characterization of Cutibacterium acnes Bacteriophages Isolated from Acne Patients.	36009910	Yes	Yes	Yes	Yes	Yes	Yes	Yes	Selected
Genomic and Functional Characterization of Vancomycin-Resistant Enterococci-Specific Bacteriophages in the Galleria mellonella Wax Moth Larvae Model.	36015218	Yes	Yes	Yes	Yes	Yes	Yes	Yes	Selected
Comparative Genomics of Closely-Related Gordonia Cluster DR Bacteriophages.	36016269	Yes	Yes	No					Excluded 1
Isolation and Characterization of a Newly Discovered Phage, V-YDF132, for Lysing Vibrio harveyi.	36016424	Yes	Yes	Yes	Yes	Yes	Yes	No	Excluded 5
Characterization and optimization of bacteriophage cocktails to control Clostridium perfringens in vitro and in curry roux.	36027839	Yes	Yes	Yes	Yes	Yes	Yes	Yes	Selected
Characterization of a Vibrio-infecting bacteriophage, VPMCC5, and proposal of its incorporation as a new genus in the Zobellviridae family.	36044930	Yes	Yes	Yes	Yes	No			Excluded 3
Complete genome sequencing of a Tequintavirus bacteriophage with a broad host range against Salmonella Abortus equi isolates from donkeys.	36051756	Yes	Yes	Yes	Yes	Yes	Yes	Yes	Selected
Isolation and characterization of Brochothrix phage ADU4.	36064042	Yes	Yes	Yes	Yes	No			Excluded 3
Characterization and complete genome analysis of a bacteriophage vB_EcoM_DE7 infecting donkey-derived Escherichia coli.	36064043	Yes	Yes	Yes	Yes	Yes	Yes	Yes	Selected
Isolation, characterization, and application of a novel polyvalent lytic phage STWB21 against typhoidal and nontyphoidal Salmonella spp.	36071966	Yes	Yes	Yes	Yes	No			Excluded 3
Characterisation of broad-spectrum phiKZ like jumbo phage and its utilisation in controlling multidrug-resistant Pseudomonas aeruginosa isolates.	36096457	Yes	Yes	Yes	Yes	Yes	Yes	Yes	Selected
Modification of the immune response by bacteriophages alters methicillin-resistant Staphylococcus aureus infection.	36123529	Yes	Yes	No					Excluded 1
Phage Cocktails with Daptomycin and Ampicillin Eradicates Biofilm-Embedded Multidrug-Resistant Enterococcus faecium with Preserved Phage Susceptibility.	36139953	Yes	Yes	Yes	Yes	No			Excluded 3
In Vitro Evaluation of Five Newly Isolated Bacteriophages against E. faecalis Biofilm for Their Potential Use against Post-Treatment Apical Periodontitis.	36145527	Yes	Yes	Yes	Yes	Yes	No		Excluded 4
Biological and Molecular Characterization of the Lytic Bacteriophage SoKa against Pseudomonas syringae pv. syringae, Causal Agent of Citrus Blast and Black Pit in Tunisia.	36146756	Yes	Yes	Yes	Yes	Yes	Yes	No	Excluded 5
Isolation and Characterization of Lytic Bacteriophages Targeting Diverse Enterobacter spp. Clinical Isolates.	36147219	Yes	Yes	Yes	Yes	No			Excluded 3
Presentation of Three Novel Tailed Phages Targeting Multiple Strains of Pseudomonas syringae.	36147285	Yes	Yes	Yes	Yes	Yes	Yes	Yes	Selected
Pectobacterium Phage Jarilo Displays Broad Host Range and Represents a Novel Genus of Bacteriophages Within the Family Autographiviridae.	36147289	Yes	Yes	Yes	Yes	No			Excluded 3
Isolation and Characterization of vB_PagP-SK1, a T7-Like Phage Infecting Pantoea agglomerans.	36147614	Yes	Yes	Yes	Yes	Yes	Yes	Yes	Selected
Genome Sequence and Characterization of Acinetobacter Phage DMU1.	36148435	Yes	Yes	Yes	Yes	No			Excluded 3
Isolation and Characterization of vB_MsmS_Celfi: A New Mycobacterium tuberculosis Bacteriophage.	36148439	Yes	Yes	Yes	Yes	No			Excluded 3
Genome Sequence and Characterization of Lactobacillus casei Phage, vB_LcaM_Lbab1 Isolated from Raw Milk.	36148441	Yes	Yes	Yes	Yes	No			Excluded 3
Extended genomic analyses of the broad-host-range phages vB_KmiM-2Di and vB_KmiM-4Dii reveal slopekviruses have highly conserved genomes.	36156193	Yes	Yes	Yes	Yes	Yes	Yes	Yes	Selected
Discovery of the First Lytic Staphylococcus pseudintermedius/Staphylococcus aureus Polyvalent Bacteriophages.	36157281	Yes	Yes	Yes	Yes	Yes	Yes	Yes	Selected
Isolation and Characterization of Novel Phages Targeting Xanthomonas oryzae: Culprit of Bacterial Leaf Blight Disease in Rice.	36161243	Yes	Yes	Yes	Yes	No			Excluded 3
Investigation of Phages Infecting Escherichia coli Strains B and C, and Enterobacter cloacae in Sewage and Ebrié Lagoon, Côte d'Ivoire.	36161244	Yes	Yes	Yes	Yes	No			Excluded 3
Analysis of Four New Enterococcus faecalis Phages and Modeling of a Hyaluronidase Catalytic Domain from Saphexavirus.	36161247	Yes	Yes	Yes	Yes	Yes	Yes	Yes	Selected
Bacteriophage Effectively Rescues Pneumonia Caused by Prevalent Multidrug-Resistant Klebsiella pneumoniae in the Early Stage.	36165773	Yes	Yes	Yes	Yes	Yes	Yes	Yes	Selected
Identification and characterization of P2-like bacteriophages of Yersinia pestis.	36169047	Yes	Yes	Yes	Yes	No			Excluded 3
Isolation and characterization of a novel phage vB_ValP_VA-RY-3 infecting Vibrio alginolyticus.	36181974	Yes	Yes	Yes	Yes	No			Excluded 3
Whole Genome Sequence Analysis of Lactiplantibacillus plantarum Bacteriophage P2.	36185020	Yes	Yes	Yes	Yes	Yes	Yes	Yes	Selected
A Phage Cocktail To Control Surface Colonization by Proteus mirabilis in Catheter-Associated Urinary Tract Infections.	36194151	Yes	Yes	Yes	Yes	Yes	Yes	Yes	Selected
Enterobacteria Phage Ac3's Genome Annotation and Host Range Analysis Against the ECOR Reference Library.	36199530	Yes	No
Optimization of the Bacteriophage Cocktail for the Prevention of Brown Blotch Disease Caused by Pseudomonas tolaasii.	36221919	Yes	Yes	Yes	Yes	Yes	No		Excluded 4
Anti-biofilm Activity of a Lytic Phage Against Vancomycin-Resistant Enterococcus faecalis.	36247507	Yes	Yes	Yes	Yes	Yes	No		Excluded 4
Characterization and genome analysis of six novel Vibrio parahaemolyticus phages associated with acute hepatopancreatic necrosis disease (AHPND).	36272541	Yes	Yes	Yes	Yes	Yes	Yes	Yes	Selected
Genome sequence and characterization of Streptomyces phage Pablito, representing a new species within the genus Janusvirus.	36273096	Yes	Yes	Yes	Yes	No			Excluded 3
Phage-resistant Pseudomonas aeruginosa against a novel lytic phage JJ01 exhibits hypersensitivity to colistin and reduces biofilm production.	36274728	Yes	Yes	Yes	Yes	No			Excluded 3
Novel Stenotrophomonas maltophilia Bacteriophage as Potential Therapeutic Agent.	36297651	Yes	Yes	Yes	Yes	Yes	Yes	No	Excluded 5
Novel Bacillus-Infecting Bacteriophage B13-The Founding Member of the Proposed New Genus Bunatrivirus.	36298855	Yes	Yes	Yes	Yes	Yes	Yes	Yes	Selected
Biological and genomic characteristics of two bacteriophages isolated from sewage, using one multidrug-resistant and one non-multidrug-resistant strain of Klebsiella pneumoniae.	36312979	Yes	Yes	Yes	Yes	Yes	Yes	No	Excluded 5
Characterization of novel of temperate phages of Staphylococcus aureus isolated from bovine milk.	36315293	Yes	Yes	Yes	Yes	Yes	Yes	No	Excluded 5
Comparative Analysis of Novel Lytic Phages for Biological Control of Phytopathogenic Xanthomonas spp.	36326506	Yes	Yes	Yes	Yes	Yes	Yes	Yes	Selected
Isolation and identification of the broad-spectrum high-efficiency phage vB_SalP_LDW16 and its therapeutic application in chickens.	36329508	Yes	Yes	Yes	Yes	Yes	Yes	Yes	Selected
Antibiofilm activity of a lytic Salmonella phage on different Salmonella enterica serovars isolated from broiler farms.	36334144	Yes	Yes	Yes	Yes	Yes	No		Excluded 4
Characteristics of a novel temperate bacteriophage against Staphylococcus arlettae (vB_SarS_BM31).	36336729	Yes	Yes	Yes	Yes	No			Excluded 3
Interspecies killing activity of Pseudomonas syringae tailocins.	36342839	Yes	Yes	No					Excluded 1
Phage Cocktail in Combination with Kasugamycin as a Potential Treatment for Fire Blight Caused by Erwinia amylovora.	36358221	Yes	Yes	Yes	Yes	Yes	Yes	No	Excluded 5
Isolation and Characterization of Two Novel Siphoviruses Novomoskovsk and Bolokhovo, Encoding Polysaccharide Depolymerases Active against Bacillus pumilus.	36361776	Yes	Yes	Yes	Yes	Yes	Yes	Yes	Selected
Isolation and Characterization of Lytic Bacteriophages Active against Clinical Strains of E. coli and Development of a Phage Antimicrobial Cocktail.	36366479	Yes	Yes	Yes	Yes	No			Excluded 3
Characterization of the lytic phage MSP1 for the inhibition of multidrug-resistant Salmonella enterica serovars Thompson and its biofilm.	36371999	Yes	Yes	Yes	Yes	Yes	No		Excluded 4
Characterization of Novel Klebsiella Phage PG14 and Its Antibiofilm Efficacy.	36374021	Yes	Yes	Yes	Yes	No			Excluded 3
Interruption of Capsular Polysaccharide Biosynthesis Gene wbaZ by Insertion Sequence IS903B Mediates Resistance to a Lytic Phage against ST11 K64 Carbapenem-Resistant Klebsiella pneumoniae.	36377881	Yes	Yes	Yes	Yes	Yes	Yes	Yes	Selected
Increased phage resistance through lysogenic conversion accompanying emergence of monophasic Salmonella Typhimurium ST34 pandemic strain.	36382789	Yes	Yes	No					Excluded 1
Bacteriophage Isolation, Purification, and Characterization Techniques Against Ubiquitous Opportunistic Pathogens.	36383057	No
Isolation and characterization of novel Fusobacterium nucleatum bacteriophages.	36406437	Yes	Yes	Yes	Yes	Yes	Yes	No	Excluded 5
Design of a Bacteriophage Cocktail Active against Shigella Species and Testing of Its Therapeutic Potential in Galleria mellonella.	36421303	Yes	Yes	Yes	Yes	Yes	Yes	Yes	Selected
Isolation and Characterization of a Novel Vibrio natriegens—Infecting Phage and Its Potential Therapeutic Application in Abalone Aquaculture.	36421384	Yes	Yes	Yes	Yes	No			Excluded 3
CAM-21, a novel lytic phage with high specificity towards Escherichia coli O157:H7 in food products.	36444789	Yes	Yes	Yes	Yes	Yes	Yes	Yes	Selected
Phage Therapy for Mosquito Larval Control: a Proof-of-Principle Study.	36445694	Yes	Yes	Yes	Yes	No			Excluded 3
Morphological, biological and genomic characterization of lytic phages against Streptococcus agalactiae causing streptococcosis in tilapia.	36460145	Yes	Yes	Yes	Yes	No			Excluded 3
Bacteriophage-based decontamination to control environmental colonization by Staphylococcus capitis in neonatal intensive care units: An in vitro proof-of-concept.	36467721	Yes	Yes	Yes	Yes	Yes	Yes	No	Excluded 5
The Antibacterial Effects of Cocktail and Single Forms of Lytic Phages Belonging to Podoviridae and Myoviridae Families from Sewage against Shigella sonnei and Shigella flexneri.	36467878	Yes	Yes	Yes	Yes	Yes	No		Excluded 4
Broad host range may be a key to long-term persistence of bacteriophages infecting intestinal Bacteroidaceae species.	36473906	Yes	Yes	Yes	Yes	Yes	Yes	No	Excluded 5
Potential application of a newly isolated phage BUCT609 infecting Stenotrophomonas maltophilia.	36478859	Yes	Yes	Yes	Yes	Yes	Yes	Yes	Selected
Characterization and Genomic Analysis of Escherichia coli O157:H7 Phage UAE_MI-01 Isolated from Birds.	36499178	Yes	Yes	Yes	Yes	No			Excluded 3
Isolation, characterization and genome analysis of an orphan phage FoX4 of the new Foxquatrovirus genus.	36513996	Yes	Yes	Yes	Yes	Yes	Yes	Yes	Selected
Characterization and the host specificity of Pet-CM3-4, a new phage infecting Cronobacter and Enterobacter strains.	36528171	Yes	Yes	Yes	Yes	No			Excluded 3
Bacteriophages as an alternative for biological control of biofilm-forming Salmonella enterica.	36529875	Yes	Yes	Yes	Yes	Yes	No		Excluded 4
Isolation, characterization, and antibacterial activity of lytic bacteriophage against methicillin-resistant Staphylococcus aureus causing bedsore and diabetic wounds.	36531807	Yes	Yes	Yes	Yes	Yes	No		Excluded 4
Lytic potential of a filamentous bacteriophage isolated from sewage water in Tehran on clinical carbapenem-resistant strains.	36531823	Yes	Yes	Yes	Yes	Yes	No		Excluded 4
Broad-Spectrum Salmonella Phages PSE-D1 and PST-H1 Controls Salmonella in Foods.	36560651	Yes	Yes	Yes	Yes	No			Excluded 3
Advancements in the Use of Bacteriophages to Combat the Kiwifruit Canker Phytopathogen Pseudomonas syringae pv. actinidiae.	36560706	No
A Novel Aeromonas popoffii Phage AerP_220 Proposed to Be a Member of a New Tolavirus Genus in the Autographiviridae Family.	36560737	Yes	Yes	Yes	Yes	No			Excluded 3
Diversity, Dynamics and Therapeutic Application of Clostridioides difficile Bacteriophages.	36560776	No
Multistep diversification in spatiotemporal bacterial-phage coevolution.	36577749	Yes	Yes	No					Excluded 1
Isolation and characterization of new bacteriophages active against Clostridium tyrobutyricum and their role in preventing the late blowing defect of cheese.	36596151	Yes	Yes	Yes	Yes	No			Excluded 3
Phage-antibiotic synergy reduces Burkholderia cenocepacia population.	36600213	Yes	Yes	Yes	Yes	No			Excluded 3
Characterisation and sequencing of the novel phage Abp95, which is effective against multi-genotypes of carbapenem-resistant Acinetobacter baumannii.	36604462	Yes	Yes	Yes	Yes	Yes	Yes	Yes	Selected
Streptococcus suis prophage lysin as a new strategy for combating streptococci-induced mastitis and Streptococcus suis infection.	36659862	Yes	Yes	No					Excluded 1
Phenotypic characterization of phage vB_vcM_Kuja.	36670071	Yes	Yes	Yes	No				Excluded 2
Microbacterium Cluster EA Bacteriophages: Phylogenomic Relationships and Host Range Predictions.	36677462	Yes	Yes	No					Excluded 1
Uncovering the determinants of model Escherichia coli strain C600 susceptibility and resistance to lytic T4-like and T7-like phage.	36681192	Yes	Yes	Yes	Yes	No			Excluded 3
Whole-genome sequencing, annotation, and biological characterization of a novel Siphoviridae phage against multi-drug resistant Propionibacterium acne.	36687605	Yes	Yes	Yes	Yes	Yes	Yes	No	Excluded 5
A novel Staphylococcus phage, vB_Sau-RP15, and its application in contaminated milk.	36688749	Yes	Yes	Yes	Yes	Yes	Yes	No	Excluded 5
Investigating Environmental Matrices for Use in Avian Influenza Virus Surveillance-Surface Water, Sediments, and Avian Fecal Samples.	36700688	Yes	Yes	No					Excluded 1
Characterization of a novel Jerseyvirus phage T102 and its inhibition effect on biofilms of multidrug-resistant Salmonella.	36717022	Yes	Yes	Yes	Yes	Yes	Yes	Yes	Selected
Bacteriophage efficacy in controlling swine enteric colibacillosis pathogens: An in vitro study.	36718320	Yes	Yes	Yes	Yes	Yes	No		Excluded 4
Selection and characterization of bacteriophages specific to Salmonella Choleraesuis in swine.	36718326	Yes	Yes	Yes	Yes	Yes	No		Excluded 4
Characterization and Genome Analysis of Vibrio campbellii Lytic Bacteriophage OPA17.	36719217	Yes	Yes	Yes	Yes	Yes	Yes	No	Excluded 5
Application of the lytic bacteriophage Rostam to control Salmonella enteritidis in eggs.	36731200	Yes	Yes	Yes	Yes	Yes	Yes	No	Excluded 5
Genetic determinants of host tropism in Klebsiella phages.	36753420	Yes	Yes	Yes	Yes	Yes	Yes	Yes	Selected
PhageTailFinder: A tool for phage tail module detection and annotation.	36755570	Yes	Yes	No					Excluded 1
Characterization and comprehensive genome analysis of novel bacteriophage, vB_Kpn_ZCKp20p, with lytic and anti-biofilm potential against clinical multidrug-resistant Klebsiella pneumoniae.	36756618	Yes	Yes	Yes	Yes	Yes	Yes	Yes	Selected
Accessing the In Vivo Efficiency of Clinically Isolated Phages against Uropathogenic and Invasive Biofilm-Forming Escherichia coli Strains for Phage Therapy.	36766686	Yes	Yes	Yes	Yes	Yes	No		Excluded 4
Isolation, characterization, therapeutic potency, and genomic analysis of a novel bacteriophage vB_KshKPC-M against carbapenemase-producing Klebsiella pneumoniae strains (CRKP) isolated from Ventilator-associated pneumoniae (VAP) infection of COVID-19 patients.	36829156	Yes	Yes	Yes	Yes	Yes	Yes	No	Excluded 5
Analysis of Industrial Bacillus Species as Potential Probiotics for Dietary Supplements.	36838453	Yes	Yes	No					Excluded 1
Characteristics of Environmental Klebsiella pneumoniae and Klebsiella oxytoca Bacteriophages and Their Therapeutic Applications.	36839755	Yes	Yes	Yes	Yes	Yes	Yes	Yes	Selected
Three Phages from a Boreal Lake during Ice Cover Infecting Xylophilus, Caulobacter, and Polaromonas Species.	36851521	Yes	Yes	Yes	Yes	No			Excluded 3
An Estuarine Cyanophage S-CREM1 Encodes Three Distinct Antitoxin Genes and a Large Number of Non-Coding RNA Genes.	36851594	Yes	Yes	Yes	Yes	No			Excluded 3
Development and Evaluation of Bacteriophage Cocktail to Eradicate Biofilms Formed by an Extensively Drug-Resistant (XDR) Pseudomonas aeruginosa.	36851640	Yes	Yes	Yes	Yes	Yes	No		Excluded 4
More's the Same-Multiple Hosts Do Not Select for Broader Host Range Phages.	36851732	Yes	Yes	Yes	Yes	No			Excluded 3
A Klebsiella pneumoniae NDM-1+ bacteriophage: Adaptive polyvalence and disruption of heterogenous biofilms.	36876079	Yes	Yes	Yes	Yes	No			Excluded 3
Proteomic Study of the Interactions between Phages and the Bacterial Host Klebsiella pneumoniae.	36877024	Yes	Yes	Yes	Yes	Yes	Yes	Yes	Selected
ISOLATION AND CHARACTERIZATION OF BACTERIOPHAGE WITH LYTIC ACTIVITY AGAINST CARBAPENEM RESISTANCE STRAIN OF KLEBSIELLA PNEUMONIA.	36960898	Yes	Yes	Yes	Yes	Yes	No		Excluded 4
Isolation and Characterization of a Novel Lytic Phage, vB_PseuP-SA22, and Its Efficacy against Carbapenem-Resistant Pseudomonas aeruginosa.	36978364	Yes	Yes	Yes	Yes	Yes	Yes	No	Excluded 5
Salmonella Prophages, Their Propagation, Host Specificity and Antimicrobial Resistance Gene Transduction.	36978463	Yes	Yes	Yes	Yes	Yes	No		Excluded 4
Characterization of a Lytic Bacteriophage and Demonstration of Its Combined Lytic Effect with a K2 Depolymerase on the Hypervirulent Klebsiella pneumoniae Strain 52145.	36985241	Yes	Yes	Yes	Yes	Yes	Yes	Yes	Selected
Isolation, Characterization, Genome Analysis and Host Resistance Development of Two Novel Lastavirus Phages Active against Pandrug-Resistant Klebsiella pneumoniae.	36992337	Yes	Yes	Yes	Yes	Yes	Yes	Yes	Selected
Characterization of Virulent T4-Like Acinetobacter baumannii Bacteriophages DLP1 and DLP2.	36992448	Yes	Yes	Yes	Yes	Yes	Yes	Yes	Selected
Brevundimonas and Serratia as host systems for assessing associated environmental viromes and phage diversity by complementary approaches.	37025643	Yes	Yes	Yes	No				Excluded 2
In Vitro Evolution of Specific Phages Infecting the Fish Pathogen Flavobacterium psychrophilum.	37025924	Yes	Yes	Yes	Yes	Yes	Yes	Yes	Selected
Coliphages of the human urinary microbiota.	37053131	Yes	Yes	Yes	Yes	Yes	No		Excluded 4
Isolation, characterization and genomic analysis of a novel phage IME178 with lytic activity against Escherichia coli.	37060965	Yes	Yes	Yes	Yes	Yes	Yes	No	Excluded 5
A broad-host range coliphage against a clinically isolated E. coli O157: Isolation and characterization	NA	Yes	Yes	Yes	Yes	No			Excluded 3
Analysis of susceptibility patterns of Pseudomonas aeruginosa and isolation, characterization of lytic bacteriophages targeting multi drug resistant Pseudomonas aeruginosa	NA	Yes	Yes	Yes	Yes	Yes	No		Excluded 4
Antibiotics and phage sensitivity as interventions for controlling Escherichia coli isolated from clinical specimens	NA	Yes	Yes	Yes	Yes	Yes	No		Excluded 4
Application of bacteriophages to control Salmonella Enteritidis in raw eggs	NA	Yes	Yes	Yes	Yes	Yes	No		Excluded 4
Assessment of phage cocktails with extended host range activity against antibiotic resistant strains of Pseudomonas aeruginosa	NA	Yes	Yes	Yes	No				Excluded 2
Bacteriophage efficacy in controlling swine enteric colibacillosis pathogens: An in vitro study	NA	Yes	Yes	Yes	Yes	Yes	No		Excluded 4
Biocontrol potential of bacteriophage ɸsp1 against bacterial wilt-causing Ralstonia solanacearum in Solanaceae crops	NA	Yes	Yes	Yes	Yes	No			Excluded 3
Characterization of lytic phage Staphylococcus aureus from dairy farm cows in Indonesia	NA	Yes	Yes	Yes	Yes	No			Excluded 3
Characterization of N4-like Pseudomonas Phage vB_Pae-PA14 Isolated from Seawater Sampled in Thailand	NA	Yes	Yes	Yes	Yes	No			Excluded 3
Characterizing a lytic bacteriophage infecting methicillin-resistant staphylococcus aureus (Mrsa) isolated from burn patients	NA	Yes	Yes	Yes	Yes	Yes	No		Excluded 4
Comparison of single and multi-host enrichment approach for harnessing lytic phages against antimicrobial-resistant E. coli: Repurposing the enrichment step	NA	Yes	Yes	Yes	Yes	Yes	No		Excluded 4
Detection and characterization of a novel lytic bacteriophage (vB-KpneM-Isf48) against Klebsiella pneumoniae isolates from infected wounds carrying antibiotic-resistance genes (TEM, SHV, and CTX-M)	NA	Yes	Yes	Yes	Yes	Yes	No		Excluded 4
Detection of bacterial wilt pathogen and isolation of its bacteriophage from banana in Lumajang area, Indonesia	NA	Yes	Yes	Yes	Yes	No			Excluded 3
Distribution, isolation and characterization of lytic bacteriophages against multi-drug resistant and extended-spectrum of β-lactamase producing pathogens from hospital effluents	NA	Yes	Yes	Yes	Yes	No			Excluded 3
Efficacy of phage-antibiotic combinations against multidrug-resistant klebsiella pneumoniae clinical isolates	NA	Yes	Yes	Yes	No				Excluded 2
Formulation of a Novel Phage Cocktail against Vibrio cholerae O1	NA	Yes	Yes	Yes	Yes	Yes	No		Excluded 4
Four temperate bacteriophages from methicillin-resistant staphylococcus aureus show broad bactericidal and biofilm removal activities	NA	Yes	Yes	Yes	Yes	Yes	No		Excluded 4
Investigation of Antibacterial Efficiency of Various Lytic Bacteriophages Isolated from Chickens Against Characterized Multidrug-resistant Pathogenic Bacterial Strains	NA	Yes	Yes	Yes	Yes	Yes	No		Excluded 4
Isolation and Analysis of the Biological Characteristics of a Novel Bacteriophage vB_SauP_P992 Against Staphylococcus aureus	NA	Yes	Yes	Yes	Yes	No			Excluded 3
Isolation and characterisation of bacillus phage from equine carcass disposal site	NA	Yes	Yes	Yes	Yes	No			Excluded 3
Isolation and characterisation of phages against Pseudomonas syringae pv. actinidiae	NA	Yes	Yes	Yes	Yes	Yes	No		Excluded 4
Isolation and Characterization of a Novel Lytic Halotolerant Phage from Yuncheng Saline Lake	NA	Yes	Yes	Yes	Yes	No			Excluded 3
Isolation and characterization of Aeromonas hydrophila lytic phage, and evaluation of a phage cocktail against A. hydrophila contamination in fish fillet	NA	Yes	Yes	Yes	Yes	Yes	Yes	No	Excluded 5
Isolation and Characterization of Bacteriophage Against Wastewater Isolates of Methicillin-resistant Staphylococcus aureus	NA	Yes	Yes	Yes	Yes	No			Excluded 3
Isolation and characterization of bacteriophage from waste water against E. coli, a food borne pathogen	NA	Yes	Yes	Yes	Yes	No			Excluded 3
Isolation and characterization of bacteriophage in controlling Escherichia coli in Jember Area, Indonesia	NA	Yes	Yes	Yes	Yes	No			Excluded 3
Isolation and characterization of bacteriophage infecting Lactobacillus plantarum KCCM 12116	NA	Yes	Yes	Yes	Yes	No			Excluded 3
Isolation and characterization of bacteriophages against escherichia coli isolates from chicken farms	NA	Yes	Yes	Yes	Yes	No			Excluded 3
Isolation and characterization of bacteriophages of Helicobacter pylori isolated from Egypt	NA	Yes	Yes	Yes	Yes	No			Excluded 3
Isolation and characterization of broad host-range of bacteriophages infecting Cronobacter sakazakii and its biocontrol potential in dairy products	NA	Yes	Yes	Yes	Yes	No			Excluded 3
Isolation and characterization of Lactobacillus paracasei LPC and phage ΦT25 from fermented milk	NA	Yes	Yes	Yes	Yes	No			Excluded 3
Isolation and characterization of listeria monocytogenes bacteriophages from environmental sources in Kars-Turkey	NA	Yes	Yes	Yes	No				Excluded 2
Isolation and Characterization of Listeria monocytogenes Phage vB_LmoH_P61, a Phage With Biocontrol Potential on Different Food Matrices	NA	Yes	Yes	Yes	Yes	Yes	Yes	Yes	Selected
Isolation and Characterization of Lytic Bacteriophage against Methicillin Resistant Staphylococcus aureus from Pyoderma in Dog	NA	Yes	Yes	Yes	Yes	Yes	No		Excluded 4
Isolation and characterization of lytic bacteriophages against multidrug resistant Escherichia coli	NA	Yes	Yes	Yes	Yes	No			Excluded 3
Isolation and characterization of lytic bacteriophages from sewage at an egyptian tertiary care hospital against methicillin-resistant Staphylococcus aureus clinical isolates	NA	Yes	Yes	Yes	Yes	Yes	No		Excluded 4
Isolation and characterization of lytic bacteriophages infecting acinetobacter baumannii from sewage water in Babylon Province, Iraq	NA	Yes	Yes	Yes	Yes	No			Excluded 3
Isolation and characterization of lytic bacteriophages of Salmonella Typhimurium and their therapeutic application	NA	Yes	Yes	Yes	Yes	Yes	No		Excluded 4
Isolation and characterization of MDR Pseudomonas aeruginosa lytic bacteriophages as a potential therapeutic alternative to traditional antibiotics	NA	Yes	Yes	Yes	Yes	No			Excluded 3
Isolation and characterization of novel phage (Podoviridae ɸParuNE1) and its efficacy against multi-drug-resistant Pseudomonas aeruginosa planktonic cells and biofilm	NA	Yes	Yes	Yes	Yes	Yes	No		Excluded 4
Isolation and characterization of novel soilborne lytic bacteriophages infecting Dickeya spp. biovar 3 ('D. solani')	NA	Yes	Yes	Yes	Yes	Yes	No		Excluded 4
Isolation and characterization of pseudomonas aeruginosa and enterococcus faecalis lytic bacteriophages from wastewater for controlling multidrug resistant bacterial strains	NA	Yes	Yes	Yes	Yes	No			Excluded 3
Isolation and characterization of Salmonella bacteriophages from poulty and pig sewage wastes	NA	Yes	Yes	Yes	Yes	Yes	No		Excluded 4
Isolation and characterization of Salmonella phages and phage cocktail mediated biocontrol of Salmonella enterica serovar Typhimurium in chicken meat	NA	Yes	Yes	Yes	Yes	Yes	No		Excluded 4
Isolation and characterization of two novel phages as a possible therapeutic alternative against multi-drug resistant E. coli	NA	Yes	Yes	Yes	Yes	Yes	No		Excluded 4
Isolation and characterization of two virulent phages to combat staphylococcus aureus and enterococcus faecalis causing dental caries	NA	Yes	Yes	Yes	Yes	No			Excluded 3
Isolation and characterization of Xanthomonas euvesicatoria bacteriophages	NA	Yes	Yes	Yes	Yes	Yes	No		Excluded 4
Isolation and Identification of a Wastewater Siphoviridae Bacteriophage Targeting Multidrug-resistant Klebsiella pneumoniae	NA	Yes	Yes	Yes	Yes	No			Excluded 3
Isolation and in Vitro Characterization of Specific Bacteriophages against Methicillin-Resistant Staphylococcus aureus	NA	Yes	Yes	Yes	Yes	No			Excluded 3
Isolation and phenotypic and morphological characterization of the first Podoviridae lytic bacteriophages ϕA38 and ϕA41 infecting Pectobacterium parmentieri (former Pectobacterium wasabiae)	NA	Yes	Yes	Yes	Yes	Yes	No		Excluded 4
Isolation and preliminary characterization of Lactobacillus plantarum bacteriophages from table olive fermentation	NA	Yes	Yes	Yes	Yes	Yes	No		Excluded 4
Isolation and selection of bacillus cereus specific phages from hospital wastewater	NA	Yes	Yes	Yes	Yes	No			Excluded 3
Isolation of bacteriophage from Mentha species in Riyadh, Saudi Arabia	NA	Yes	Yes	Yes	No				Excluded 2
Isolation of broad-host-range bacteriophages against food- And patient-derived Shiga toxin-producing Escherichia coli	NA	Yes	Yes	Yes	Yes	Yes	No		Excluded 4
Isolation of Burkholderia jumbo phages and their utilization as biocontrol agents to suppress rice seedling rot disease	NA	Yes	Yes	Yes	Yes	No			Excluded 3
Isolation of lytic Acinetobacter baumannii phage vB_Acib_C_A10 from Iraq pond waters and comparing its antibacterial effect with cefotaxime antibiotic	NA	Yes	Yes	Yes	Yes	Yes	No		Excluded 4
Isolation of lytic bacteriophage cocktail against methicillin-resistant staphylococcus aureus isolated from human skin infections	NA	Yes	Yes	Yes	Yes	Yes	No		Excluded 4
Isolation of Lytic Bacteriophages against MDR-Klebsiella pneumoniae and MDR-Enterobacter aerogenes from Sewage Samples: A Potential Tool for Medical Purposes	NA	Yes	Yes	Yes	Yes	Yes	No		Excluded 4
Isolation of lytic bacteriophages against pathogenic Escherichia coli strains in poultry in the northwest of Iran	NA	Yes	Yes	Yes	Yes	Yes	No		Excluded 4
Isolation of Phages and Study of their In vitro Efficacy on Staphylococcus aureus Isolates Originating from Bovine Subclinical Mastitis	NA	Yes	Yes	Yes	Yes	Yes	No		Excluded 4
Isolation, characterization and efficacy of lytic bacteriophages against pathogenic Escherichia coli from hospital liquid waste	NA	Yes	Yes	Yes	Yes	Yes	No		Excluded 4
Isolation, characterization and evaluation of virulent bacteriophages against Listeria monocytogenes	NA	Yes	Yes	Yes	Yes	Yes	No		Excluded 4
Isolation, Culture, and Characterization of Bacteriophages	NA	No
Isolation, electron microscopy and physicochemical characterization of a brucellaphage against brucella abortus vaccine strain S19	NA	Yes	Yes	Yes	Yes	No			Excluded 3
Isolation, identification and characterization of lytic, wide host range bacteriophages from waste effluents against Salmonella enterica serovars	NA	Yes	Yes	Yes	Yes	Yes	No		Excluded 4
Morphology characterization of ten lytic bacteriophages from different family targeting Klebsiella pneumoniae	NA	Yes	Yes	Yes	Yes	Yes	No		Excluded 4
New approach for identification of bacteriophage virion structural proteins	NA	Yes	Yes	No					Excluded 1
Occurrence of Hypervirulent Klebsiella pneumoniae in Clinical Settings and Lytic Potential of Bacteriophages Against the Isolates	NA	Yes	Yes	Yes	Yes	Yes	No		Excluded 4
Potential of virulent bacteriophage as a biocontrol agent against Salmonella Typhimurium in beverages	NA	Yes	Yes	Yes	Yes	No			Excluded 3
Recently discovered Vibrio anguillarum phages can protect against experimentally induced vibriosis in Atlantic salmon, Salmo salar	NA	Yes	Yes	Yes	Yes	No			Excluded 3
Isolation and identification of a natural bacteriophage as a biocontrol agent against proteus vulgaris	NA	Yes	No

## Sheet: Excluded at data extraction
PMID_or_Title	Reason for exclusion	Note
22568623	Non-extractable data	Non-extractable host range data
25071734	The bacteriophage was non-tailed
25078302	Non-extractable data	Contradicting host range data
25825475	Non-extractable data	Contradicting description of method for host range determination
27342557	Non-extractable data	Non-extractable host range data
27578757	Non-extractable data	Unclear host range type
27852226	Non-extractable data	Non-extractable host range data
28179010	Non-extractable data	Contradiction between the method description and the results of host range determination
28906479	Non-extractable data	Non-extractable host range data
29490612	Non-extractable data	Unclear host range type
30244289	Non-extractable data	Non-extractable host range data
30356310	Described morphology of a phage diﬀered from what is known for its taxonomic group
30656071	Non-extractable data	Non-extractable host range data
30949158	Described morphology of a phage diﬀered from what is known for its taxonomic group
31164451	Non-extractable data	Non-extractable host range data
31252667	Non-extractable data	Different phage names in the online database and in the article
31284428	Non-extractable data	Unclear host range type
31312191	Non-extractable data	Contradicting host range data
31781060	Non-extractable data	Non-extractable host range data
31866979	Non-extractable data	Non-extractable host range data
32038600	Non-extractable data	Non-extractable host range data
33359502	Non-extractable data	Different phage names in the online database and in the article
33375688	Non-extractable data	Unclear host range type
33670722	Described morphology of a phage diﬀered from what is known for its taxonomic group
33830213	Non-extractable data	Unclear host range type
33918377	Non-extractable data	Non-extractable host range data
33989443	Non-extractable data	Non-extractable host range data
34073246	Non-extractable data	Unclear host range type
35107319	Non-extractable data	Contradicting host range data
35623509	Non-extractable data	Unclear host range type
35868353	Described morphology of a phage diﬀered from what is known for its taxonomic group
36015218	Non-extractable data	Unclear host range type
36051756	Non-extractable data	Non-extractable host range data
36157281	Described morphology of a phage diﬀered from what is known for its taxonomic group
36194151	Non-extractable data	Unclear host range type
36377881	Non-extractable data	Unclear host range type
36421303	Non-extractable data	Contradicting description of method for host range determination
36753420	Non-extractable data	Contradicting host range data
36756618	Non-extractable data	Unclear host range type
36839755	Non-extractable data	Non-extractable host range data

## Sheet: Additional sources
Title	PubMed ID	Original research article	Full text retrieved	1 Novel phage	2 Host range studied	3 At least 10 wild type strains of Host 1	4 Genome seq available	5 Representative collection	Decision	Reason for inclusion
The lytic bacteriophage vB_EfaH_EF1TV, a new member of the Herelleviridae family, disrupts biofilm produced by Enterococcus faecalis clinical strains	31678321	Yes	Yes	Yes	Yes	Yes	Yes	Yes	Selected	Increase number of Herelleviridae PHR observations
Insights into Gene Transcriptional Regulation of Kayvirus Bacteriophages Obtained from Therapeutic Mixtures	35337034	Yes	Yes	Yes	Yes	Yes	Yes	Yes	Selected	Increase number of Herelleviridae PHR observations
Two Novel Lytic Bacteriophages Infecting Enterococcus spp. Are Promising Candidates for Targeted Antibacterial Therapy	35458561	Yes	Yes	Yes	Yes	Yes	Yes	Yes	Selected	Increase number of Herelleviridae PHR observations
Phage Therapy against Staphylococcus aureus: Selection and Optimization of Production Protocols of Novel Broad-Spectrum Silviavirus Phages	36145633	Yes	Yes	Yes	Yes	Yes	Yes	Yes	Selected	Increase number of Herelleviridae PHR observations
Isolation and Characterization of a Novel Phage Collection against Avian-Pathogenic Escherichia coli	37140373	Yes	Yes	Yes	Yes	Yes	Yes	Yes	Selected	Increase number of Drexlerviridae PHR observations
Characterization of a Diverse Collection of Salmonella Phages Isolated from Tennessee Wastewater	37350991	Yes	Yes	Yes	Yes	Yes	Yes	Yes	Selected	Increase number of Drexlerviridae PHR observations

## Sheet: Data
PMID_or_Title	Typinghost1	Host1genus	Host1species	Phage_genome	Phage_name	Genome_size	Phage_class	Phage_family	Phage_subfamily	Phage_genus	Morphology	HR_determination	HR_type	Lysis	No_lysis	EOP_above_or_eq_0.1	EOP_below_0.1	EOP_zero	Spotting_HR	Plaquing_HR	Tested_strains	SHR_and_PHR	Phage_group	PhaTYP_pred
21097585	No	Prescottella	Prescottella equi	GU580943	Pine5	59231	Caudoviricetes	NA	NA	NA	siphovirus	Spot test, dilutions	Plaquing	3	34	NA	NA	NA	NA	0.0810811	37	No	NA	virulent
21097585	No	Prescottella	Prescottella equi	GU580940	DocB7	75772	Caudoviricetes	NA	NA	NA	siphovirus	Spot test, dilutions	Plaquing	35	2	NA	NA	NA	NA	0.945946	37	No	NA	virulent
21097585	No	Prescottella	Prescottella equi	GU580941	Pepy6	76797	Caudoviricetes	NA	NA	Pepyhexavirus	siphovirus	Spot test, dilutions	Plaquing	19	18	NA	NA	NA	NA	0.513514	37	No	NA	virulent
21097585	No	Prescottella	Prescottella equi	GU580942	Poco6	78064	Caudoviricetes	NA	NA	Pepyhexavirus	siphovirus	Spot test, dilutions	Plaquing	8	29	NA	NA	NA	NA	0.216216	37	No	NA	virulent
21148689	No	Staphylococcus	Staphylococcus aureus	KP881332	Stau2	133798	Caudoviricetes	Herelleviridae	Twortvirinae	Silviavirus	myovirus	Spot test	Spotting	185	20	NA	NA	NA	0.902439	NA	205	No	Herelleviridae	virulent
21163841	No	Pseudomonas	Pseudomonas aeruginosa	HQ630627	PhiPA3	309208	Caudoviricetes	NA	NA	NA	myovirus	Spot test, dilutions	Plaquing	13	17	5	8	17	NA	0.433333	30	No	NA	virulent
21429206	No	Pseudomonas	Pseudomonas aeruginosa	AM265639	LKA1	41593	Caudoviricetes	Autographiviridae	Krylovirinae	Phikmvvirus	podovirus	Spot test	Spotting	6	98	NA	NA	NA	0.0576923	NA	104	No	FLG-A	virulent
21429206	No	Pseudomonas	Pseudomonas aeruginosa	AJ505558	phiKMV	42519	Caudoviricetes	Autographiviridae	Krylovirinae	Phikmvvirus	podovirus	Spot test	Spotting	18	87	NA	NA	NA	0.171429	NA	105	No	FLG-A	virulent
21429206	No	Pseudomonas	Pseudomonas aeruginosa	EU056923	PT5	42954	Caudoviricetes	Autographiviridae	Krylovirinae	Phikmvvirus	podovirus	Spot test	Spotting	26	81	NA	NA	NA	0.242991	NA	107	No	FLG-A	virulent
21429206	No	Pseudomonas	Pseudomonas aeruginosa	EU236438	PT2	42961	Caudoviricetes	Autographiviridae	Krylovirinae	Phikmvvirus	podovirus	Spot test	Spotting	40	67	NA	NA	NA	0.373832	NA	107	No	FLG-A	virulent
21429206	No	Pseudomonas	Pseudomonas aeruginosa	FN263372	phikF77	43152	Caudoviricetes	Autographiviridae	Krylovirinae	Phikmvvirus	podovirus	Spot test	Spotting	33	73	NA	NA	NA	0.311321	NA	106	No	FLG-A	virulent
21429206	No	Pseudomonas	Pseudomonas aeruginosa	AM265638	LKD16	43200	Caudoviricetes	Autographiviridae	Krylovirinae	Phikmvvirus	podovirus	Spot test	Spotting	26	79	NA	NA	NA	0.247619	NA	105	No	FLG-A	virulent
21429206	No	Pseudomonas	Pseudomonas aeruginosa	AM910651	LUZ19	43548	Caudoviricetes	Autographiviridae	Krylovirinae	Phikmvvirus	podovirus	Spot test	Spotting	54	53	NA	NA	NA	0.504673	NA	107	No	FLG-A	virulent
21441508	Yes	Clostridioides	Clostridioides difficile	HM568888	phiCD38-2	41090	Caudoviricetes	NA	NA	Leicestervirus	siphovirus	Spot test, dilutions	Plaquing	99	108	NA	NA	NA	NA	0.478261	207	No	NA	temperate
21899907	Yes	Salmonella	Salmonella enterica	JN126049	PhiSH19	157785	Caudoviricetes	Ackermannviridae	Cvivirinae	Kuttervirus	myovirus	Spot test	Spotting	10	18	NA	NA	NA	0.357143	NA	28	No	Ackermannviridae	virulent
21931710	Yes	Staphylococcus	Staphylococcus aureus	FR852584	ISP	138339	Caudoviricetes	Herelleviridae	Twortvirinae	Kayvirus	myovirus	Spot test, dilutions	Plaquing	73	12	NA	NA	NA	NA	0.858824	85	No	Herelleviridae	virulent
22045271	No	Staphylococcus	Staphylococcus aureus	JX080304	MSA6	148243	Caudoviricetes	Herelleviridae	Twortvirinae	Kayvirus	myovirus	Spot test	Spotting	46	1	NA	NA	NA	0.978723	NA	47	No	Herelleviridae	virulent
22118225	Yes	Escherichia	Escherichia coli	KC109329	CLB_P1	40218	Caudoviricetes	Autographiviridae	Studiervirinae	Kayfunavirus	podovirus	Spot test, dilutions	Plaquing	6	8	NA	NA	NA	NA	0.428571	14	No	FLG-AS	virulent
22118225	Yes	Escherichia	Escherichia coli	OL770108	CLB_P3	49721	Caudoviricetes	Drexlerviridae	Tunavirinae	Tunavirus	siphovirus	Spot test, dilutions	Plaquing	10	4	NA	NA	NA	NA	0.714286	14	No	Drexlerviridae	virulent
22118225	Yes	Escherichia	Escherichia coli	OL770107	CLB_P2	171842	Caudoviricetes	Straboviridae	Tevenvirinae	Dhakavirus	myovirus	Spot test, dilutions	Plaquing	12	2	NA	NA	NA	NA	0.857143	14	No	Straboviridae	virulent
22381912	No	Erwinia	Erwinia tasmaniensis	FQ482085	phiEt88	47279	Caudoviricetes	NA	NA	NA	myovirus	Spot test	Spotting	8	4	NA	NA	NA	0.666667	NA	12	No	NA	temperate
22506502	Yes	Acinetobacter	Acinetobacter baumannii	HE806280	AP22	46387	Caudoviricetes	NA	NA	Obolenskvirus	myovirus	Spot test, dilutions	Plaquing	89	41	NA	NA	NA	NA	0.684615	130	No	NA	virulent
22649540	Yes	Bacillus	Bacillus thuringiensis	JN191664	BtCS33	41992	Caudoviricetes	NA	NA	Camtrevirus	siphovirus	Plaque assay	Plaquing	2	76	NA	NA	NA	NA	0.025641	78	No	NA	temperate
22694898	Yes	Salmonella	Salmonella enterica	HE775250	vB_SenS-Ent1	42391	Caudoviricetes	NA	Guernseyvirinae	Jerseyvirus	siphovirus	Spot test	Spotting	25	23	NA	NA	NA	0.520833	NA	48	Yes	FLG-G	virulent
22694898	Yes	Salmonella	Salmonella enterica	HE775250	vB_SenS-Ent1	42391	Caudoviricetes	NA	Guernseyvirinae	Jerseyvirus	siphovirus	Spot test, EOP	Plaquing	15	33	6	9	33	NA	0.3125	48	Yes	FLG-G	virulent
23760627	Yes	Staphylococcus	Staphylococcus aureus	HF937074	PSa3	17602	Caudoviricetes	Rountreeviridae	Rakietenvirinae	Rosenblumvirus	podovirus	Spot test	Spotting	76	44	NA	NA	NA	0.633333	NA	120	No	Rountreeviridae	virulent
23775760	No	Staphylococcus	Staphylococcus aureus	KC677663	SA12	42902	Caudoviricetes	NA	Azeredovirinae	Dubowvirus	siphovirus	Spot test, dilutions	Plaquing	4	6	NA	NA	NA	NA	0.4	10	No	NA	temperate
23835183	Yes	Escherichia	Escherichia coli	HQ829472	Bp7	168066	Caudoviricetes	Straboviridae	Tevenvirinae	Dhakavirus	myovirus	Spot test	Spotting	20	19	NA	NA	NA	0.512821	NA	39	No	Straboviridae	virulent
23973965	No	Staphylococcus	Staphylococcus aureus	JX274647	SP6	42902	Caudoviricetes	NA	Azeredovirinae	Dubowvirus	siphovirus	Spot test	Spotting	35	115	NA	NA	NA	0.233333	NA	150	No	NA	temperate
23973965	No	Staphylococcus	Staphylococcus aureus	JX274646	SP5	43305	Caudoviricetes	NA	Azeredovirinae	Dubowvirus	siphovirus	Spot test	Spotting	32	118	NA	NA	NA	0.213333	NA	150	No	NA	temperate
24090466	Yes	Shigella	Shigella flexneri	KC814930	SfIV	39758	Caudoviricetes	NA	NA	NA	myovirus	Spot test, dilutions	Plaquing	5	7	NA	NA	NA	NA	0.416667	12	No	NA	temperate
24185856	No	Rhizobium	Rhizobium etli	JX483873	RHEph01	43444	Caudoviricetes	Autographiviridae	NA	Paadamvirus	podovirus	Spot test	Spotting	29	1	NA	NA	NA	0.966667	NA	30	No	FLG-AS	NA
24185856	No	Rhizobium	Rhizobium etli	JX483879	RHEph08	43619	Caudoviricetes	Autographiviridae	NA	Cuernavacavirus	podovirus	Spot test	Spotting	4	26	NA	NA	NA	0.133333	NA	30	No	FLG-A	virulent
24185856	No	Rhizobium	Rhizobium etli	JX483875	RHEph03	45912	Caudoviricetes	Autographiviridae	NA	Cuernavacavirus	podovirus	Spot test	Spotting	5	25	NA	NA	NA	0.166667	NA	30	No	FLG-A	virulent
24185856	No	Rhizobium	Rhizobium etli	JX483880	RHEph09	45962	Caudoviricetes	Autographiviridae	NA	Cuernavacavirus	podovirus	Spot test	Spotting	4	26	NA	NA	NA	0.133333	NA	30	No	FLG-A	virulent
24185856	No	Rhizobium	Rhizobium etli	JX483874	RHEph02	46486	Caudoviricetes	Autographiviridae	NA	Cuernavacavirus	podovirus	Spot test	Spotting	5	25	NA	NA	NA	0.166667	NA	30	No	FLG-A	virulent
24185856	No	Rhizobium	Rhizobium etli	JX483877	RHEph05	50426	Caudoviricetes	NA	NA	Kleczkowskavirus	myovirus	Spot test	Spotting	12	18	NA	NA	NA	0.4	NA	30	No	NA	virulent
24185856	No	Rhizobium	Rhizobium etli	JX483876	RHEph04	53018	Caudoviricetes	NA	NA	Kleczkowskavirus	myovirus	Spot test	Spotting	12	18	NA	NA	NA	0.4	NA	30	No	NA	virulent
24185856	No	Rhizobium	Rhizobium etli	JX483878	RHEph06	53721	Caudoviricetes	NA	NA	Kleczkowskavirus	myovirus	Spot test	Spotting	12	18	NA	NA	NA	0.4	NA	30	No	NA	virulent
24185856	No	Rhizobium	Rhizobium etli	JX483881	RHEph10	115042	Caudoviricetes	NA	NA	NA	NA	Spot test	Spotting	19	11	NA	NA	NA	0.633333	NA	30	No	NA	virulent
24189619	No	Staphylococcus	Staphylococcus epidermidis	KF021268	phiIBB-SEP1	139928	Caudoviricetes	Herelleviridae	Twortvirinae	Sepunavirus	myovirus	Spot test	Spotting	41	0	NA	NA	NA	1	NA	41	Yes	Herelleviridae	virulent
24189619	No	Staphylococcus	Staphylococcus epidermidis	KF021268	phiIBB-SEP1	139928	Caudoviricetes	Herelleviridae	Twortvirinae	Sepunavirus	myovirus	Spot test, EOP	Plaquing	18	23	15	3	23	NA	0.439024	41	Yes	Herelleviridae	virulent
24271179	Yes	Salmonella	Salmonella enterica	JQ965645	SSU5	103299	Caudoviricetes	NA	NA	NA	siphovirus	Spot test	Spotting	16	3	NA	NA	NA	0.842105	NA	19	No	NA	virulent
24454309	No	Lactococcus	Lactococcus lactis	KF926093	phiL47	128546	Caudoviricetes	NA	NA	Audreyjarvisvirus	siphovirus	Spot test	Spotting	7	19	NA	NA	NA	0.269231	NA	26	No	NA	temperate
24487530	No	Pseudomonas	Pseudomonas syringae	KJ409772	phiPsa374	98287	Caudoviricetes	NA	NA	Otagovirus	myovirus	Spot test, EOP	Plaquing	22	7	18	4	7	NA	0.758621	29	No	NA	virulent
24610858	Yes	Vibrio	Vibrio anguillarum	KY658673	H2 PGK-2017	46149	Caudoviricetes	NA	NA	NA	podovirus	Spot test, EOP	Plaquing	1	23	1	0	23	NA	0.0416667	24	No	NA	NA
24682298	Yes	Lactobacillus	Lactobacillus gasseri	KF767351	phi jlb1	38269	Caudoviricetes	NA	NA	NA	myovirus	Spot test	Spotting	9	7	NA	NA	NA	0.5625	NA	16	Yes	NA	temperate
24682298	Yes	Lactobacillus	Lactobacillus gasseri	KF767351	phi jlb1	38269	Caudoviricetes	NA	NA	NA	myovirus	Spot test, EOP	Plaquing	3	13	NA	NA	NA	NA	0.1875	16	Yes	NA	temperate
24705602	No	Cronobacter	Cronobacter sakazakii	JN882287	vB_CsaM_GAP161	178193	Caudoviricetes	Straboviridae	NA	Pseudotevenvirus	myovirus	Spot test	Spotting	9	5	NA	NA	NA	0.642857	NA	14	No	Straboviridae	virulent
24810619	No	Pseudomonas	Pseudomonas syringae	KJ507099	phiPSA2	40472	Caudoviricetes	Autographiviridae	Studiervirinae	Ghunavirus	podovirus	Spot test	Spotting	45	1	NA	NA	NA	0.978261	NA	46	No	FLG-AS	virulent
24810619	No	Pseudomonas	Pseudomonas syringae	KJ507100	phiPSA1	51090	Caudoviricetes	NA	NA	NA	siphovirus	Spot test	Spotting	28	18	NA	NA	NA	0.608696	NA	46	No	NA	NA
25111143	Yes	Acinetobacter	Acinetobacter baumannii	KJ473423	vB_AbaP_Acibel007	42654	Caudoviricetes	Autographiviridae	Beijerinckvirinae	Daemvirus	podovirus	Parallel streaks, EOP	Plaquing	16	18	13	3	18	NA	0.470588	34	No	FLG-A	virulent
25111143	Yes	Acinetobacter	Acinetobacter baumannii	KJ473422	vB_AbaM_Acibel004	99730	Caudoviricetes	NA	NA	Saclayvirus	myovirus	Parallel streaks, EOP	Plaquing	20	14	2	18	14	NA	0.588235	34	No	NA	virulent
25149517	Yes	Staphylococcus	Staphylococcus aureus	KJ888149	DRA88 MCE-2014	141907	Caudoviricetes	Herelleviridae	Twortvirinae	Kayvirus	myovirus	Spot test	Spotting	91	4	NA	NA	NA	0.957895	NA	95	No	Herelleviridae	virulent
25168177	Yes	Campylobacter	Campylobacter jejuni	KX229736	PC5	131095	Caudoviricetes	NA	Eucampyvirinae	Fletchervirus	myovirus	Spot test	Spotting	40	9	NA	NA	NA	0.816327	NA	49	No	NA	virulent
25174528	Yes	Shigella	Shigella flexneri	KJ832078	Sf101	38742	Caudoviricetes	NA	NA	Lederbergvirus	podovirus	Spot test, dilutions	Plaquing	4	8	NA	NA	NA	NA	0.333333	12	No	NA	temperate
25347934	Yes	Yersinia	Yersinia enterocolitica	KM253764	vB_YenP_AP5	38646	Caudoviricetes	Autographiviridae	Studiervirinae	Teetrevirus	podovirus	Spot test	Spotting	14	21	NA	NA	NA	0.4	NA	35	No	FLG-AS	virulent
25495090	Yes	Yersinia	Yersinia enterocolitica	LT961840	fPS-7	38967	Caudoviricetes	Autographiviridae	Studiervirinae	Helsettvirus	NA	Spot test, dilutions	Plaquing	3	35	NA	NA	NA	NA	0.0789474	38	No	FLG-AS	virulent
25495090	Yes	Yersinia	Yersinia enterocolitica	LT961846	fPS-64	39326	Caudoviricetes	Autographiviridae	Studiervirinae	Helsettvirus	NA	Spot test, dilutions	Plaquing	8	30	NA	NA	NA	NA	0.210526	38	No	FLG-AS	virulent
25495090	Yes	Yersinia	Yersinia enterocolitica	LT961841	fPS-89	40405	Caudoviricetes	Autographiviridae	Studiervirinae	Helsettvirus	NA	Spot test, dilutions	Plaquing	3	35	NA	NA	NA	NA	0.0789474	38	No	FLG-AS	virulent
25495090	Yes	Yersinia	Yersinia enterocolitica	LT962379	fPS-53	40694	Caudoviricetes	Autographiviridae	Studiervirinae	Helsettvirus	NA	Spot test, dilutions	Plaquing	8	30	NA	NA	NA	NA	0.210526	38	No	FLG-AS	virulent
25595773	No	Bacillus	Bacillus cereus	JQ619704	PBC1	41164	Caudoviricetes	NA	Gutmannvirinae	Pebcunavirus	siphovirus	Spot test, dilutions	Plaquing	1	21	NA	NA	NA	NA	0.0454545	22	No	NA	virulent
25714551	No	Erwinia	Erwinia amylovora	KP037007	phiEa2809	162160	Caudoviricetes	Ackermannviridae	NA	Nezavisimistyvirus	myovirus	Spot test	Spotting	14	0	NA	NA	NA	1	NA	14	No	Ackermannviridae	virulent
25758956	Yes	Pseudomonas	Pseudomonas aeruginosa	MK797984	vB_PaeM_PA5oct	286783	Caudoviricetes	Arenbergviridae	NA	NA	myovirus	Spot test	Spotting	68	55	NA	NA	NA	0.552846	NA	123	No	Arenbergviridae	virulent
25761060	Yes	Escherichia	Escherichia coli	KM044272	vB_EcoP_SU10	77327	Caudoviricetes	NA	Gordonclarkvirinae	Kuravirus	podovirus	Spot test	Spotting	38	54	NA	NA	NA	0.413043	NA	92	Yes	NA	temperate
25761060	Yes	Escherichia	Escherichia coli	KM044272	vB_EcoP_SU10	77327	Caudoviricetes	NA	Gordonclarkvirinae	Kuravirus	podovirus	Plaque assay	Plaquing	33	59	15	18	59	NA	0.358696	92	Yes	NA	temperate
25853484	Yes	Klebsiella	Klebsiella pneumoniae	KP708986	vB_KpnP_SU552A	43595	Caudoviricetes	Autographiviridae	Slopekvirinae	Drulisvirus	podovirus	Spot test	Spotting	2	24	NA	NA	NA	0.0769231	NA	26	No	FLG-A	virulent
25853484	Yes	Klebsiella	Klebsiella pneumoniae	KP708985	vB_KpnP_SU503	43809	Caudoviricetes	Autographiviridae	Slopekvirinae	Drulisvirus	podovirus	Spot test	Spotting	2	24	NA	NA	NA	0.0769231	NA	26	No	FLG-A	virulent
26273592	No	Bacillus	Bacillus subtilis	KC699836	SIOphi	146698	Caudoviricetes	Herelleviridae	Bastillevirinae	Siophivirus	myovirus	Spot test	Spotting	4	12	NA	NA	NA	0.25	NA	16	No	Herelleviridae	virulent
26335566	No	Stenotrophomonas	Stenotrophomonas maltophilia	KR537871	vB_SmaS-DLP_2	42593	Caudoviricetes	NA	NA	Septimatrevirus	siphovirus	Spot test	Spotting	9	18	NA	NA	NA	0.333333	NA	27	No	NA	virulent
26335566	No	Stenotrophomonas	Stenotrophomonas maltophilia	KR537872	vB_SmaS-DLP_1	42887	Caudoviricetes	NA	NA	Septimatrevirus	siphovirus	Spot test	Spotting	8	19	NA	NA	NA	0.296296	NA	27	No	NA	virulent
26337345	Yes	Escherichia	Escherichia coli	KF582788	vB_EcoM_JS09	169148	Caudoviricetes	Straboviridae	Tevenvirinae	Mosigvirus	myovirus	Spot test	Spotting	11	27	NA	NA	NA	0.289474	NA	38	No	Straboviridae	virulent
26407890	No	Lactococcus	Lactococcus garvieae	KT339177	GE1	24847	Caudoviricetes	NA	NA	Chertseyvirus	siphovirus	Spot test	Spotting	2	71	NA	NA	NA	0.0273973	NA	73	No	NA	virulent
26437428	No	Staphylococcus	Staphylococcus aureus	KJ716334	SA97	40592	Caudoviricetes	NA	Azeredovirinae	Dubowvirus	siphovirus	Spot test, EOP	Plaquing	12	7	5	7	7	NA	0.631579	19	No	NA	temperate
26633460	Yes	Escherichia	Escherichia coli	KM657822	vB_EcoM-VpaE1	88403	Caudoviricetes	NA	Ounavirinae	Felixounavirus	myovirus	Spot test	Spotting	5	10	NA	NA	NA	0.333333	NA	15	No	NA	virulent
26697952	No	Escherichia	Escherichia coli	KT176190	QL01	170527	Caudoviricetes	Straboviridae	Tevenvirinae	Dhakavirus	myovirus	Spot test	Spotting	42	37	NA	NA	NA	0.531646	NA	79	No	Straboviridae	virulent
26828615	No	Escherichia	Escherichia coli	KP090454	P694	40477	Caudoviricetes	Autographiviridae	Studiervirinae	Berlinvirus	podovirus	Spot test	Spotting	1	79	NA	NA	NA	0.0125	NA	80	No	FLG-AS	virulent
26828615	No	Escherichia	Escherichia coli	KP090453	P483	40829	Caudoviricetes	Autographiviridae	Studiervirinae	Berlinvirus	podovirus	Spot test	Spotting	5	75	NA	NA	NA	0.0625	NA	80	No	FLG-AS	virulent
26876365	Yes	Pseudomonas	Pseudomonas aeruginosa	LC102729	R18	63560	Caudoviricetes	NA	NA	Kochitakasuvirus	podovirus	Spot test	Spotting	23	16	NA	NA	NA	0.589744	NA	39	No	NA	virulent
26876365	Yes	Pseudomonas	Pseudomonas aeruginosa	LC102730	S12-1	66257	Caudoviricetes	NA	NA	Pbunavirus	myovirus	Spot test	Spotting	20	19	NA	NA	NA	0.512821	NA	39	No	NA	virulent
27014204	Yes	Pseudomonas	Pseudomonas syringae	KU130126	vB_PsyM_KIL1	90552	Caudoviricetes	NA	NA	Flaumdravirus	myovirus	Spot test, dilutions	Plaquing	33	13	NA	NA	NA	NA	0.717391	46	No	NA	virulent
27014204	Yes	Pseudomonas	Pseudomonas syringae	KU130128	vB_PsyM_KIL3	92068	Caudoviricetes	NA	NA	Flaumdravirus	myovirus	Spot test, dilutions	Plaquing	32	14	NA	NA	NA	NA	0.695652	46	No	NA	virulent
27014204	Yes	Pseudomonas	Pseudomonas syringae	KU130127	vB_PsyM_KIL2	92466	Caudoviricetes	NA	NA	Flaumdravirus	myovirus	Spot test, dilutions	Plaquing	31	15	NA	NA	NA	NA	0.673913	46	No	NA	virulent
27014204	Yes	Pseudomonas	Pseudomonas syringae	KU130129	vB_PsyM_KIL4	92816	Caudoviricetes	NA	NA	Flaumdravirus	myovirus	Spot test, dilutions	Plaquing	36	10	NA	NA	NA	NA	0.782609	46	No	NA	virulent
27014204	Yes	Pseudomonas	Pseudomonas syringae	KU130130	vB_PsyM_KIL5	93385	Caudoviricetes	NA	NA	Flaumdravirus	myovirus	Spot test, dilutions	Plaquing	37	9	NA	NA	NA	NA	0.804348	46	No	NA	virulent
27081857	Yes	Ralstonia	Ralstonia solanacearum	AP014927	RSF1	222888	Caudoviricetes	NA	NA	Chiangmaivirus	myovirus	Plaque assay	Plaquing	19	2	NA	NA	NA	NA	0.904762	21	No	NA	virulent
27081857	Yes	Ralstonia	Ralstonia solanacearum	AP014693	RSL2	223932	Caudoviricetes	NA	NA	Chiangmaivirus	myovirus	Plaque assay	Plaquing	14	7	NA	NA	NA	NA	0.666667	21	No	NA	virulent
27208124	Yes	Acinetobacter	Acinetobacter baumannii	KJ817802	YMC-13-01-C62	44844	Caudoviricetes	NA	NA	Obolenskvirus	myovirus	Spot test	Spotting	16	29	NA	NA	NA	0.355556	NA	45	No	NA	virulent
27374909	No	Staphylococcus	Staphylococcus aureus	KP687431	IME-SA1	140218	Caudoviricetes	Herelleviridae	Twortvirinae	Kayvirus	myovirus	Spot test	Spotting	35	65	NA	NA	NA	0.35	NA	100	No	Herelleviridae	virulent
27698408	Yes	Pseudomonas	Pseudomonas aeruginosa	KX171208	vB_Pae436M-8	66922	Caudoviricetes	NA	NA	Pbunavirus	myovirus	Plaque assay	Plaquing	5	18	NA	NA	NA	NA	0.217391	23	No	NA	virulent
27698408	Yes	Pseudomonas	Pseudomonas aeruginosa	KX171210	vB_Pae1396P-5	72508	Caudoviricetes	Schitoviridae	Migulavirinae	Litunavirus	podovirus	Plaque assay	Plaquing	8	15	NA	NA	NA	NA	0.347826	23	No	Schitoviridae	virulent
27698408	Yes	Pseudomonas	Pseudomonas aeruginosa	KX171209	vB_Pae575P-3	72728	Caudoviricetes	Schitoviridae	Migulavirinae	Litunavirus	podovirus	Plaque assay	Plaquing	8	15	NA	NA	NA	NA	0.347826	23	No	Schitoviridae	virulent
27756632	No	Escherichia	Escherichia coli	KX130726	ECA2	38890	Caudoviricetes	Autographiviridae	Studiervirinae	Teetrevirus	podovirus	Spot test	Spotting	6	5	NA	NA	NA	0.545455	NA	11	Yes	FLG-AS	virulent
27756632	No	Escherichia	Escherichia coli	KX130726	ECA2	38890	Caudoviricetes	Autographiviridae	Studiervirinae	Teetrevirus	podovirus	Spot test, EOP	Plaquing	1	10	NA	NA	NA	NA	0.0909091	11	Yes	FLG-AS	virulent
27756632	No	Escherichia	Escherichia coli	KX130727	phT4A	171598	Caudoviricetes	Straboviridae	NA	Slopekvirus	myovirus	Spot test	Spotting	6	5	NA	NA	NA	0.545455	NA	11	Yes	Straboviridae	virulent
27756632	No	Escherichia	Escherichia coli	KX130727	phT4A	171598	Caudoviricetes	Straboviridae	NA	Slopekvirus	myovirus	Spot test, EOP	Plaquing	1	10	NA	NA	NA	NA	0.0909091	11	Yes	Straboviridae	virulent
27854339	Yes	Clostridioides	Clostridioides difficile	KX228399	CDKM9	49822	Caudoviricetes	NA	NA	Colneyvirus	myovirus	Spot test	Spotting	25	55	NA	NA	NA	0.3125	NA	80	No	NA	temperate
27854339	Yes	Clostridioides	Clostridioides difficile	KX228400	CDKM15	50605	Caudoviricetes	NA	NA	Colneyvirus	myovirus	Spot test	Spotting	20	60	NA	NA	NA	0.25	NA	80	No	NA	temperate
28183268	Yes	Lactococcus	Lactococcus lactis	KX160209	58502	30238	Caudoviricetes	NA	NA	Vedamuthuvirus	myovirus	Plaque assay	Plaquing	2	37	NA	NA	NA	NA	0.0512821	39	No	NA	NA
28183268	Yes	Lactococcus	Lactococcus lactis	KX160211	62503	30556	Caudoviricetes	NA	NA	Vedamuthuvirus	myovirus	Plaque assay	Plaquing	2	37	NA	NA	NA	NA	0.0512821	39	No	NA	virulent
28183268	Yes	Lactococcus	Lactococcus lactis	KX160210	62502	30616	Caudoviricetes	NA	NA	Vedamuthuvirus	myovirus	Plaque assay	Plaquing	2	37	NA	NA	NA	NA	0.0512821	39	No	NA	virulent
28183268	Yes	Lactococcus	Lactococcus lactis	KX160206	50902	30745	Caudoviricetes	NA	NA	Vedamuthuvirus	myovirus	Plaque assay	Plaquing	2	37	NA	NA	NA	NA	0.0512821	39	No	NA	temperate
28183268	Yes	Lactococcus	Lactococcus lactis	KX160219	C41431	31446	Caudoviricetes	NA	NA	NA	myovirus	Plaque assay	Plaquing	3	36	NA	NA	NA	NA	0.0769231	39	No	NA	temperate
28183268	Yes	Lactococcus	Lactococcus lactis	KX160204	38502	34067	Caudoviricetes	NA	NA	NA	myovirus	Plaque assay	Plaquing	1	38	NA	NA	NA	NA	0.025641	39	No	NA	NA
28183268	Yes	Lactococcus	Lactococcus lactis	KX160213	98102	34421	Caudoviricetes	NA	NA	NA	myovirus	Plaque assay	Plaquing	1	38	NA	NA	NA	NA	0.025641	39	No	NA	temperate
28183268	Yes	Lactococcus	Lactococcus lactis	KX160212	98101	34635	Caudoviricetes	NA	NA	NA	myovirus	Plaque assay	Plaquing	1	38	NA	NA	NA	NA	0.025641	39	No	NA	temperate
28183268	Yes	Lactococcus	Lactococcus lactis	KX160215	98104	34989	Caudoviricetes	NA	NA	NA	myovirus	Plaque assay	Plaquing	1	38	NA	NA	NA	NA	0.025641	39	No	NA	temperate
28183268	Yes	Lactococcus	Lactococcus lactis	KX160220	Dub35A	35188	Caudoviricetes	NA	NA	NA	NA	Plaque assay	Plaquing	1	38	NA	NA	NA	NA	0.025641	39	No	NA	temperate
28183268	Yes	Lactococcus	Lactococcus lactis	KX160216	98202	35636	Caudoviricetes	NA	NA	NA	myovirus	Plaque assay	Plaquing	1	38	NA	NA	NA	NA	0.025641	39	No	NA	NA
28183268	Yes	Lactococcus	Lactococcus lactis	KX160205	49801	35800	Caudoviricetes	NA	NA	NA	myovirus	Plaque assay	Plaquing	1	38	NA	NA	NA	NA	0.025641	39	No	NA	temperate
28183268	Yes	Lactococcus	Lactococcus lactis	KX160217	98203	35867	Caudoviricetes	NA	NA	NA	myovirus	Plaque assay	Plaquing	1	38	NA	NA	NA	NA	0.025641	39	No	NA	temperate
28183268	Yes	Lactococcus	Lactococcus lactis	KX160214	98103	35904	Caudoviricetes	NA	NA	NA	myovirus	Plaque assay	Plaquing	1	38	NA	NA	NA	NA	0.025641	39	No	NA	temperate
28183268	Yes	Lactococcus	Lactococcus lactis	KX160207	53801	36378	Caudoviricetes	NA	NA	NA	myovirus	Plaque assay	Plaquing	1	38	NA	NA	NA	NA	0.025641	39	No	NA	temperate
28183268	Yes	Lactococcus	Lactococcus lactis	KX160208	53802	36445	Caudoviricetes	NA	NA	NA	myovirus	Plaque assay	Plaquing	1	38	NA	NA	NA	NA	0.025641	39	No	NA	temperate
28183268	Yes	Lactococcus	Lactococcus lactis	KX160218	98204	38334	Caudoviricetes	NA	NA	NA	myovirus	Plaque assay	Plaquing	1	38	NA	NA	NA	NA	0.025641	39	No	NA	temperate
28207864	Yes	Acinetobacter	Acinetobacter baumannii	LN890663	vB_AbaS_Loki	41308	Caudoviricetes	NA	NA	Lokivirus	siphovirus	Spot test	Spotting	36	2	NA	NA	NA	0.947368	NA	38	Yes	NA	virulent
28207864	Yes	Acinetobacter	Acinetobacter baumannii	LN890663	vB_AbaS_Loki	41308	Caudoviricetes	NA	NA	Lokivirus	siphovirus	Spot test, EOP	Plaquing	1	37	1	0	37	NA	0.0263158	38	Yes	NA	virulent
28291834	No	Stenotrophomonas	Stenotrophomonas maltophilia	KU682439	vB_SmaS-DLP_6	168489	Caudoviricetes	Ackermannviridae	NA	NA	myovirus	Spot test, dilutions	Plaquing	13	14	NA	NA	NA	NA	0.481481	27	No	Ackermannviridae	virulent
28460269	No	Cronobacter	Cronobacter sakazakii	KX431559	vB_CsaM_leB	177907	Caudoviricetes	Straboviridae	NA	Pseudotevenvirus	myovirus	Plaque assay	Plaquing	10	5	NA	NA	NA	NA	0.666667	15	No	Straboviridae	virulent
28460269	No	Cronobacter	Cronobacter sakazakii	KX431560	vB_CsaM_leN	179516	Caudoviricetes	Straboviridae	NA	Pseudotevenvirus	myovirus	Plaque assay	Plaquing	11	4	NA	NA	NA	NA	0.733333	15	No	Straboviridae	virulent
28460269	No	Cronobacter	Cronobacter sakazakii	KX443552	vB_CsaM_leE	181570	Caudoviricetes	Straboviridae	NA	Pseudotevenvirus	myovirus	Plaque assay	Plaquing	10	5	NA	NA	NA	NA	0.666667	15	No	Straboviridae	virulent
28472930	No	Pseudomonas	Pseudomonas aeruginosa	KU356689	ZC01	57061	Caudoviricetes	Mesyanzhinovviridae	Bradleyvirinae	Abidjanvirus	siphovirus	Spot test	Spotting	4	16	NA	NA	NA	0.2	NA	20	No	Mesyanzhinovviridae	temperate
28472930	No	Pseudomonas	Pseudomonas aeruginosa	KU356690	ZC03	69844	Caudoviricetes	Schitoviridae	NA	Zicotriavirus	podovirus	Spot test	Spotting	3	17	NA	NA	NA	0.15	NA	20	No	Schitoviridae	virulent
28472930	No	Pseudomonas	Pseudomonas aeruginosa	KU356691	ZC08	70774	Caudoviricetes	Schitoviridae	NA	Zicotriavirus	podovirus	Spot test	Spotting	2	18	NA	NA	NA	0.1	NA	20	No	Schitoviridae	virulent
28478136	Yes	Salmonella	Salmonella enterica	MZ274225	fmb-p1	40731	Caudoviricetes	NA	Guernseyvirinae	Jerseyvirus	siphovirus	Spot test	Spotting	10	24	NA	NA	NA	0.294118	NA	34	No	FLG-G	virulent
28531104	Yes	Vibrio	Vibrio anguillarum	KX581098	VaK	53216	Caudoviricetes	NA	NA	NA	siphovirus	Spot test	Spotting	8	23	NA	NA	NA	0.258065	NA	31	No	NA	temperate
28531104	Yes	Vibrio	Vibrio anguillarum	KX581100	pVa-7	54268	Caudoviricetes	NA	NA	NA	siphovirus	Spot test	Spotting	2	29	NA	NA	NA	0.0645161	NA	31	No	NA	temperate
28536572	Yes	Enterococcus	Enterococcus faecalis	KY303907	EF-P29	58984	Caudoviricetes	NA	NA	Saphexavirus	siphovirus	Spot test	Spotting	18	21	NA	NA	NA	0.461538	NA	39	Yes	NA	virulent
28536572	Yes	Enterococcus	Enterococcus faecalis	KY303907	EF-P29	58984	Caudoviricetes	NA	NA	Saphexavirus	siphovirus	Plaque assay	Plaquing	11	28	NA	NA	NA	NA	0.282051	39	Yes	NA	virulent
28714913	Yes	Acinetobacter	Acinetobacter baumannii	KY268295	vB_AbaP_AS12	41402	Caudoviricetes	Autographiviridae	Beijerinckvirinae	Friunavirus	podovirus	Spot test	Spotting	6	94	NA	NA	NA	0.06	NA	100	No	FLG-A	virulent
28714913	Yes	Acinetobacter	Acinetobacter baumannii	KY268296	vB_AbaP_AS11	41642	Caudoviricetes	Autographiviridae	Beijerinckvirinae	Friunavirus	podovirus	Spot test	Spotting	4	96	NA	NA	NA	0.04	NA	100	No	FLG-A	virulent
28742812	No	Staphylococcus	Staphylococcus aureus	KY794643	vB_Sau_S24	139997	Caudoviricetes	Herelleviridae	Twortvirinae	NA	myovirus	Spot test	Spotting	7	29	NA	NA	NA	0.194444	NA	36	No	Herelleviridae	virulent
28742812	No	Staphylococcus	Staphylococcus aureus	KY794641	vB_Sau_CG	142934	Caudoviricetes	Herelleviridae	Twortvirinae	Kayvirus	myovirus	Spot test	Spotting	29	7	NA	NA	NA	0.805556	NA	36	No	Herelleviridae	virulent
28742812	No	Staphylococcus	Staphylococcus aureus	KY794642	vB_Sau_Clo6	143734	Caudoviricetes	Herelleviridae	Twortvirinae	NA	myovirus	Spot test	Spotting	33	3	NA	NA	NA	0.916667	NA	36	No	Herelleviridae	virulent
28765570	No	Aeromonas	Aeromonas salmonicida	KY290958	SW69-9	173097	Caudoviricetes	Straboviridae	NA	Biquartavirus	myovirus	Spot test, dilutions	Plaquing	61	4	NA	NA	NA	NA	0.938462	65	No	Straboviridae	virulent
28765570	No	Aeromonas	Aeromonas salmonicida	KY290956	L9-6	173578	Caudoviricetes	Straboviridae	NA	Biquartavirus	myovirus	Spot test, dilutions	Plaquing	61	4	NA	NA	NA	NA	0.938462	65	No	Straboviridae	virulent
28765570	No	Aeromonas	Aeromonas salmonicida	KY290957	Riv-10	174311	Caudoviricetes	Straboviridae	NA	Biquartavirus	myovirus	Spot test, dilutions	Plaquing	61	4	NA	NA	NA	NA	0.938462	65	No	Straboviridae	virulent
28785246	Yes	Escherichia	Escherichia coli	KY677846	phiLLS	107263	Caudoviricetes	Demerecviridae	Markadamsvirinae	Tequintavirus	siphovirus	Spot test	Spotting	39	18	NA	NA	NA	0.684211	NA	57	No	Demerecviridae	virulent
28886124	No	Bacillus	Bacillus cereus	KX227757	PfEFR-4	43223	Caudoviricetes	NA	NA	Hubeivirus	siphovirus	Spot test	Spotting	5	11	NA	NA	NA	0.3125	NA	16	No	NA	temperate
28886124	No	Bacillus	Bacillus cereus	KX227760	PfEFR-5	43773	Caudoviricetes	NA	NA	Hubeivirus	siphovirus	Spot test	Spotting	5	11	NA	NA	NA	0.3125	NA	16	No	NA	NA
28886124	No	Bacillus	Bacillus cereus	KX227758	PfNC7401	48055	Caudoviricetes	NA	NA	Cecivirus	siphovirus	Spot test	Spotting	9	7	NA	NA	NA	0.5625	NA	16	No	NA	virulent
28886124	No	Bacillus	Bacillus cereus	KX227759	PfIS075	48709	Caudoviricetes	NA	NA	Cecivirus	siphovirus	Spot test	Spotting	6	10	NA	NA	NA	0.375	NA	16	No	NA	virulent
29076652	Yes	Acinetobacter	Acinetobacter baumannii	MF033348	vB_AbaP_B3	40598	Caudoviricetes	Autographiviridae	Beijerinckvirinae	Friunavirus	podovirus	Spot test	Spotting	1	20	NA	NA	NA	0.047619	NA	21	Yes	FLG-A	virulent
29076652	Yes	Acinetobacter	Acinetobacter baumannii	MF033348	vB_AbaP_B3	40598	Caudoviricetes	Autographiviridae	Beijerinckvirinae	Friunavirus	podovirus	Spot test, dilutions	Plaquing	1	20	1	0	20	NA	0.047619	21	Yes	FLG-A	virulent
29076652	Yes	Acinetobacter	Acinetobacter baumannii	MF033347	vB_AbaP_B1	40879	Caudoviricetes	Autographiviridae	Beijerinckvirinae	Friunavirus	podovirus	Spot test	Spotting	2	19	NA	NA	NA	0.0952381	NA	21	Yes	FLG-A	virulent
29076652	Yes	Acinetobacter	Acinetobacter baumannii	MF033347	vB_AbaP_B1	40879	Caudoviricetes	Autographiviridae	Beijerinckvirinae	Friunavirus	podovirus	Spot test, dilutions	Plaquing	2	19	2	0	19	NA	0.0952381	21	Yes	FLG-A	virulent
29076652	Yes	Acinetobacter	Acinetobacter baumannii	MF033349	vB_AbaP_B5	41608	Caudoviricetes	Autographiviridae	Beijerinckvirinae	Friunavirus	podovirus	Spot test	Spotting	2	19	NA	NA	NA	0.0952381	NA	21	Yes	FLG-A	virulent
29076652	Yes	Acinetobacter	Acinetobacter baumannii	MF033349	vB_AbaP_B5	41608	Caudoviricetes	Autographiviridae	Beijerinckvirinae	Friunavirus	podovirus	Spot test, dilutions	Plaquing	2	19	2	0	19	NA	0.0952381	21	Yes	FLG-A	virulent
29077053	Yes	Pseudomonas	Pseudomonas aeruginosa	MF768469	SL4	44194	Caudoviricetes	NA	NA	Bruynoghevirus	podovirus	Spot test	Spotting	13	11	NA	NA	NA	0.541667	NA	24	No	NA	virulent
29077053	Yes	Pseudomonas	Pseudomonas aeruginosa	MF768470	SL1	65847	Caudoviricetes	NA	NA	Pbunavirus	myovirus	Spot test	Spotting	10	14	NA	NA	NA	0.416667	NA	24	No	NA	virulent
29077053	Yes	Pseudomonas	Pseudomonas aeruginosa	MF805716	SL2	279696	Caudoviricetes	NA	NA	Phikzvirus	myovirus	Spot test	Spotting	13	11	NA	NA	NA	0.541667	NA	24	No	NA	NA
29156510	Yes	Salmonella	Salmonella enterica	MG280946	KFS-SE1	59715	Caudoviricetes	Casjensviridae	NA	Chivirus	siphovirus	Spot test	Spotting	6	8	NA	NA	NA	0.428571	NA	14	No	Casjensviridae	virulent
29187834	Yes	Salmonella	Salmonella enterica	MK972700	SS1	31600	Caudoviricetes	NA	Guernseyvirinae	NA	siphovirus	Spot test	Spotting	22	39	NA	NA	NA	0.360656	NA	61	Yes	FLG-G	virulent
29187834	Yes	Salmonella	Salmonella enterica	MK972700	SS1	31600	Caudoviricetes	NA	Guernseyvirinae	NA	siphovirus	Spot test, dilutions	Plaquing	22	39	NA	NA	NA	NA	0.360656	61	Yes	FLG-G	virulent
29187834	Yes	Salmonella	Salmonella enterica	MK761197	SS4	41396	Caudoviricetes	NA	Guernseyvirinae	Jerseyvirus	siphovirus	Spot test	Spotting	24	37	NA	NA	NA	0.393443	NA	61	Yes	FLG-G	virulent
29187834	Yes	Salmonella	Salmonella enterica	MK761197	SS4	41396	Caudoviricetes	NA	Guernseyvirinae	Jerseyvirus	siphovirus	Spot test, dilutions	Plaquing	24	37	NA	NA	NA	NA	0.393443	61	Yes	FLG-G	virulent
29187834	Yes	Salmonella	Salmonella enterica	MK770409	SF1	41396	Caudoviricetes	NA	Guernseyvirinae	Jerseyvirus	siphovirus	Spot test	Spotting	23	38	NA	NA	NA	0.377049	NA	61	Yes	FLG-G	virulent
29187834	Yes	Salmonella	Salmonella enterica	MK770409	SF1	41396	Caudoviricetes	NA	Guernseyvirinae	Jerseyvirus	siphovirus	Spot test, dilutions	Plaquing	23	38	NA	NA	NA	NA	0.377049	61	Yes	FLG-G	virulent
29187834	Yes	Salmonella	Salmonella enterica	MK972691	SI1	41396	Caudoviricetes	NA	Guernseyvirinae	Jerseyvirus	siphovirus	Spot test	Spotting	23	38	NA	NA	NA	0.377049	NA	61	Yes	FLG-G	virulent
29187834	Yes	Salmonella	Salmonella enterica	MK972691	SI1	41396	Caudoviricetes	NA	Guernseyvirinae	Jerseyvirus	siphovirus	Spot test, dilutions	Plaquing	23	38	NA	NA	NA	NA	0.377049	61	Yes	FLG-G	virulent
29284014	No	Vibrio	Vibrio splendidus	KX889068	vB_VspP_pVa5	78145	Caudoviricetes	Schitoviridae	Pontosvirinae	Galateavirus	podovirus	Spot test	Spotting	1	10	NA	NA	NA	0.0909091	NA	11	No	Schitoviridae	virulent
29477807	Yes	Yersinia	Yersinia enterocolitica	KY318515	fHe-Yen3-01	42771	Caudoviricetes	Autographiviridae	Melnykvirinae	Pokrovskaiavirus	podovirus	Plaque assay	Plaquing	19	62	19	0	62	NA	0.234568	81	No	FLG-A	virulent
29477807	Yes	Yersinia	Yersinia enterocolitica	KY593455	fHe-Yen9-01	167773	Caudoviricetes	Straboviridae	Tevenvirinae	Tegunavirus	myovirus	Plaque assay	Plaquing	53	28	52	1	28	NA	0.654321	81	No	Straboviridae	virulent
29523549	Yes	Streptococcus	Streptococcus thermophilus	MF580770	M19	34328	Caudoviricetes	Aliceevansviridae	NA	Moineauvirus	siphovirus	Plaque assay	Plaquing	2	50	1	1	50	NA	0.0384615	52	No	Aliceevansviridae	temperate
29523549	Yes	Streptococcus	Streptococcus thermophilus	MF580763	16B8	34379	Caudoviricetes	Aliceevansviridae	NA	Moineauvirus	siphovirus	Plaque assay	Plaquing	3	49	2	1	49	NA	0.0576923	52	No	Aliceevansviridae	temperate
29523549	Yes	Streptococcus	Streptococcus thermophilus	MF580762	9B4	34636	Caudoviricetes	Aliceevansviridae	NA	Moineauvirus	siphovirus	Plaque assay	Plaquing	4	48	2	2	48	NA	0.0769231	52	No	Aliceevansviridae	temperate
29523549	Yes	Streptococcus	Streptococcus thermophilus	MF580772	R1	34652	Caudoviricetes	Aliceevansviridae	NA	Moineauvirus	siphovirus	Plaque assay	Plaquing	3	49	3	0	49	NA	0.0576923	52	No	Aliceevansviridae	temperate
29523549	Yes	Streptococcus	Streptococcus thermophilus	MF580775	V2	34698	Caudoviricetes	Aliceevansviridae	NA	Moineauvirus	siphovirus	Plaque assay	Plaquing	2	50	1	1	50	NA	0.0384615	52	No	Aliceevansviridae	temperate
29523549	Yes	Streptococcus	Streptococcus thermophilus	MF580768	C0	34718	Caudoviricetes	Aliceevansviridae	NA	Moineauvirus	siphovirus	Plaque assay	Plaquing	3	49	3	0	49	NA	0.0576923	52	No	Aliceevansviridae	temperate
29523549	Yes	Streptococcus	Streptococcus thermophilus	MF580760	7T	35141	Caudoviricetes	Aliceevansviridae	NA	Moineauvirus	siphovirus	Plaque assay	Plaquing	2	50	2	0	50	NA	0.0384615	52	No	Aliceevansviridae	temperate
29523549	Yes	Streptococcus	Streptococcus thermophilus	MF580773	STP1	35283	Caudoviricetes	Aliceevansviridae	NA	Moineauvirus	siphovirus	Plaque assay	Plaquing	3	49	1	2	49	NA	0.0576923	52	No	Aliceevansviridae	temperate
29523549	Yes	Streptococcus	Streptococcus thermophilus	MF580774	STP2	35286	Caudoviricetes	Aliceevansviridae	NA	Moineauvirus	siphovirus	Plaque assay	Plaquing	2	50	2	0	50	NA	0.0384615	52	No	Aliceevansviridae	temperate
29523549	Yes	Streptococcus	Streptococcus thermophilus	MF580765	A0	35481	Caudoviricetes	Aliceevansviridae	NA	Moineauvirus	siphovirus	Plaque assay	Plaquing	3	49	1	2	49	NA	0.0576923	52	No	Aliceevansviridae	temperate
29523549	Yes	Streptococcus	Streptococcus thermophilus	MF580761	9A	35604	Caudoviricetes	Aliceevansviridae	NA	Moineauvirus	siphovirus	Plaque assay	Plaquing	3	49	1	2	49	NA	0.0576923	52	No	Aliceevansviridae	temperate
29523549	Yes	Streptococcus	Streptococcus thermophilus	MF580767	B5	35636	Caudoviricetes	Aliceevansviridae	NA	Moineauvirus	siphovirus	Plaque assay	Plaquing	2	50	1	1	50	NA	0.0384615	52	No	Aliceevansviridae	temperate
29523549	Yes	Streptococcus	Streptococcus thermophilus	MF580759	7A5	35936	Caudoviricetes	Aliceevansviridae	NA	Moineauvirus	siphovirus	Plaque assay	Plaquing	3	49	1	2	49	NA	0.0576923	52	No	Aliceevansviridae	temperate
29523549	Yes	Streptococcus	Streptococcus thermophilus	MF580764	31B4	36438	Caudoviricetes	Aliceevansviridae	NA	Moineauvirus	siphovirus	Plaque assay	Plaquing	4	48	2	2	48	NA	0.0769231	52	No	Aliceevansviridae	temperate
29523549	Yes	Streptococcus	Streptococcus thermophilus	MF580766	B0	36773	Caudoviricetes	Aliceevansviridae	NA	Moineauvirus	siphovirus	Plaque assay	Plaquing	2	50	1	1	50	NA	0.0384615	52	No	Aliceevansviridae	temperate
29523549	Yes	Streptococcus	Streptococcus thermophilus	MF580769	L5A1	36884	Caudoviricetes	Aliceevansviridae	NA	Moineauvirus	siphovirus	Plaque assay	Plaquing	2	50	2	0	50	NA	0.0384615	52	No	Aliceevansviridae	temperate
29642449	No	Staphylococcus	Staphylococcus aureus	MG721208	vB_SauM_LM12	143652	Caudoviricetes	Herelleviridae	Twortvirinae	Kayvirus	myovirus	Spot test	Spotting	29	0	NA	NA	NA	1	NA	29	Yes	Herelleviridae	virulent
29642449	No	Staphylococcus	Staphylococcus aureus	MG721208	vB_SauM_LM12	143652	Caudoviricetes	Herelleviridae	Twortvirinae	Kayvirus	myovirus	Spot test, EOP	Plaquing	21	8	13	8	8	NA	0.724138	29	Yes	Herelleviridae	virulent
29693603	Yes	Staphylococcus	Staphylococcus aureus	MF405094	JA1	147135	Caudoviricetes	Herelleviridae	Twortvirinae	Kayvirus	myovirus	Plaque assay	Plaquing	18	5	17	1	5	NA	0.782609	23	No	Herelleviridae	virulent
29693603	Yes	Staphylococcus	Staphylococcus aureus	MG656408	B1	148884	Caudoviricetes	Herelleviridae	Twortvirinae	Kayvirus	myovirus	Plaque assay	Plaquing	17	6	15	2	6	NA	0.73913	23	No	Herelleviridae	virulent
29734701	No	Bacillus	Bacillus subtilis	MF422185	BSP10	153767	Caudoviricetes	Herelleviridae	Bastillevirinae	Nitunavirus	myovirus	Plaque assay	Plaquing	17	35	NA	NA	NA	NA	0.326923	52	No	Herelleviridae	virulent
30033383	Yes	Escherichia	Escherichia coli	MG022439	203	138073	Caudoviricetes	NA	Vequintavirinae	Vequintavirus	myovirus	Spot test, EOP	Plaquing	12	4	3	9	4	NA	0.75	16	No	NA	virulent
30135597	No	Lactococcus	Lactococcus lactis	MG253653	vB_Llc_bIBBF13	29374	Caudoviricetes	NA	NA	Skunavirus	siphovirus	Spot test	Spotting	7	7	NA	NA	NA	0.5	NA	14	No	NA	virulent
30135597	No	Lactococcus	Lactococcus lactis	MG253650	vB_Llc_bIBB77s	29423	Caudoviricetes	NA	NA	Skunavirus	siphovirus	Spot test	Spotting	7	7	NA	NA	NA	0.5	NA	14	No	NA	virulent
30135597	No	Lactococcus	Lactococcus lactis	MG253652	vB_Llc_bIBBF12	29454	Caudoviricetes	NA	NA	Skunavirus	siphovirus	Spot test	Spotting	7	7	NA	NA	NA	0.5	NA	14	No	NA	virulent
30135597	No	Lactococcus	Lactococcus lactis	MG253651	vB_Llc_bIBBEg1	29659	Caudoviricetes	NA	NA	Skunavirus	siphovirus	Spot test	Spotting	7	7	NA	NA	NA	0.5	NA	14	No	NA	virulent
30135597	No	Lactococcus	Lactococcus lactis	MG253649	vB_Llc_bIBB24tp1	29736	Caudoviricetes	NA	NA	Skunavirus	siphovirus	Spot test	Spotting	7	7	NA	NA	NA	0.5	NA	14	No	NA	virulent
30135597	No	Lactococcus	Lactococcus lactis	MF346933	vB_Llc_bIBBF14	29837	Caudoviricetes	NA	NA	Skunavirus	siphovirus	Spot test	Spotting	7	7	NA	NA	NA	0.5	NA	14	No	NA	virulent
30135597	No	Lactococcus	Lactococcus lactis	MG253647	vB_Llc_bIBB5g1	30132	Caudoviricetes	NA	NA	Skunavirus	siphovirus	Spot test	Spotting	10	4	NA	NA	NA	0.714286	NA	14	No	NA	virulent
30135597	No	Lactococcus	Lactococcus lactis	MG253648	vB_Llc_bIBB14s	30249	Caudoviricetes	NA	NA	Skunavirus	siphovirus	Spot test	Spotting	10	4	NA	NA	NA	0.714286	NA	14	No	NA	virulent
30267128	Yes	Escherichia	Escherichia coli	KU925172	PE37	166423	Caudoviricetes	Straboviridae	Tevenvirinae	Tequatrovirus	myovirus	Spot test	Spotting	66	56	NA	NA	NA	0.540984	NA	122	No	Straboviridae	virulent
30360457	No	Streptococcus	Streptococcus thermophilus	MH892372	SW26	31283	Caudoviricetes	NA	NA	NA	NA	Spot test	Spotting	2	50	NA	NA	NA	0.0384615	NA	52	No	NA	temperate
30360457	No	Streptococcus	Streptococcus thermophilus	MH892370	SW23	31422	Caudoviricetes	NA	NA	NA	NA	Spot test	Spotting	2	50	NA	NA	NA	0.0384615	NA	52	No	NA	temperate
30360457	No	Streptococcus	Streptococcus thermophilus	MH892369	SW22	31738	Caudoviricetes	NA	NA	NA	NA	Spot test	Spotting	2	50	NA	NA	NA	0.0384615	NA	52	No	NA	temperate
30360457	No	Streptococcus	Streptococcus thermophilus	MH892365	SW17	32005	Caudoviricetes	NA	NA	NA	NA	Spot test	Spotting	2	50	NA	NA	NA	0.0384615	NA	52	No	NA	temperate
30360457	No	Streptococcus	Streptococcus thermophilus	MH892371	SW25	32013	Caudoviricetes	NA	NA	NA	NA	Spot test	Spotting	2	50	NA	NA	NA	0.0384615	NA	52	No	NA	temperate
30360457	No	Streptococcus	Streptococcus thermophilus	MH973663	SW24	32092	Caudoviricetes	Aliceevansviridae	NA	Vansinderenvirus	NA	Spot test	Spotting	2	50	NA	NA	NA	0.0384615	NA	52	No	Aliceevansviridae	temperate
30360457	No	Streptococcus	Streptococcus thermophilus	MH892374	SW28	32093	Caudoviricetes	NA	NA	NA	NA	Spot test	Spotting	2	50	NA	NA	NA	0.0384615	NA	52	No	NA	temperate
30360457	No	Streptococcus	Streptococcus thermophilus	MH892350	SW16	32106	Caudoviricetes	NA	NA	NA	NA	Spot test	Spotting	2	50	NA	NA	NA	0.0384615	NA	52	No	NA	temperate
30360457	No	Streptococcus	Streptococcus thermophilus	MH892368	SW20	32567	Caudoviricetes	NA	NA	NA	NA	Spot test	Spotting	2	50	NA	NA	NA	0.0384615	NA	52	No	NA	temperate
30360457	No	Streptococcus	Streptococcus thermophilus	MH892357	SW8	33930	Caudoviricetes	Aliceevansviridae	NA	Moineauvirus	siphovirus	Spot test	Spotting	2	50	NA	NA	NA	0.0384615	NA	52	No	Aliceevansviridae	temperate
30360457	No	Streptococcus	Streptococcus thermophilus	MH892373	SW27	33953	Caudoviricetes	Aliceevansviridae	NA	Vansinderenvirus	NA	Spot test	Spotting	2	50	NA	NA	NA	0.0384615	NA	52	No	Aliceevansviridae	temperate
30360457	No	Streptococcus	Streptococcus thermophilus	MH892358	SW9	33999	Caudoviricetes	Aliceevansviridae	NA	Moineauvirus	siphovirus	Spot test	Spotting	3	49	NA	NA	NA	0.0576923	NA	52	No	Aliceevansviridae	temperate
30360457	No	Streptococcus	Streptococcus thermophilus	MH892375	SW30	34158	Caudoviricetes	Aliceevansviridae	NA	Moineauvirus	siphovirus	Spot test	Spotting	2	50	NA	NA	NA	0.0384615	NA	52	No	Aliceevansviridae	temperate
30360457	No	Streptococcus	Streptococcus thermophilus	MH892351	SW6	34276	Caudoviricetes	Aliceevansviridae	NA	Moineauvirus	siphovirus	Spot test	Spotting	2	50	NA	NA	NA	0.0384615	NA	52	No	Aliceevansviridae	temperate
30360457	No	Streptococcus	Streptococcus thermophilus	MH892364	SW15	34289	Caudoviricetes	Aliceevansviridae	NA	Brussowvirus	siphovirus	Spot test	Spotting	2	50	NA	NA	NA	0.0384615	NA	52	No	Aliceevansviridae	temperate
30360457	No	Streptococcus	Streptococcus thermophilus	MH892359	SW10	34336	Caudoviricetes	Aliceevansviridae	NA	Moineauvirus	siphovirus	Spot test	Spotting	2	50	NA	NA	NA	0.0384615	NA	52	No	Aliceevansviridae	temperate
30360457	No	Streptococcus	Streptococcus thermophilus	MH892355	SW4	34556	Caudoviricetes	Aliceevansviridae	NA	Vansinderenvirus	NA	Spot test	Spotting	2	50	NA	NA	NA	0.0384615	NA	52	No	Aliceevansviridae	temperate
30360457	No	Streptococcus	Streptococcus thermophilus	MH892352	SW1	34821	Caudoviricetes	Aliceevansviridae	NA	Moineauvirus	siphovirus	Spot test	Spotting	2	50	NA	NA	NA	0.0384615	NA	52	No	Aliceevansviridae	temperate
30360457	No	Streptococcus	Streptococcus thermophilus	MH892366	SW18	34825	Caudoviricetes	Aliceevansviridae	NA	Brussowvirus	siphovirus	Spot test	Spotting	3	49	NA	NA	NA	0.0576923	NA	52	No	Aliceevansviridae	temperate
30360457	No	Streptococcus	Streptococcus thermophilus	MH892382	SWK6	34999	Caudoviricetes	Aliceevansviridae	NA	Moineauvirus	siphovirus	Spot test	Spotting	4	48	NA	NA	NA	0.0769231	NA	52	No	Aliceevansviridae	temperate
30360457	No	Streptococcus	Streptococcus thermophilus	MH892376	SW1151	35056	Caudoviricetes	Aliceevansviridae	NA	Brussowvirus	siphovirus	Spot test	Spotting	2	50	NA	NA	NA	0.0384615	NA	52	No	Aliceevansviridae	temperate
30360457	No	Streptococcus	Streptococcus thermophilus	MH892367	SW19	35153	Caudoviricetes	Aliceevansviridae	NA	Vansinderenvirus	NA	Spot test	Spotting	2	50	NA	NA	NA	0.0384615	NA	52	No	Aliceevansviridae	temperate
30360457	No	Streptococcus	Streptococcus thermophilus	MH892380	SWK4	35341	Caudoviricetes	Aliceevansviridae	NA	Moineauvirus	siphovirus	Spot test	Spotting	4	48	NA	NA	NA	0.0769231	NA	52	No	Aliceevansviridae	temperate
30360457	No	Streptococcus	Streptococcus thermophilus	MH892356	SW21	35351	Caudoviricetes	Aliceevansviridae	NA	Moineauvirus	siphovirus	Spot test	Spotting	4	48	NA	NA	NA	0.0769231	NA	52	No	Aliceevansviridae	temperate
30360457	No	Streptococcus	Streptococcus thermophilus	MH892361	SW12	35382	Caudoviricetes	Aliceevansviridae	NA	Moineauvirus	siphovirus	Spot test	Spotting	2	50	NA	NA	NA	0.0384615	NA	52	No	Aliceevansviridae	temperate
30360457	No	Streptococcus	Streptococcus thermophilus	MH892379	SWK3	35443	Caudoviricetes	Aliceevansviridae	NA	Moineauvirus	siphovirus	Spot test	Spotting	4	48	NA	NA	NA	0.0769231	NA	52	No	Aliceevansviridae	temperate
30360457	No	Streptococcus	Streptococcus thermophilus	MH892381	SWK5	35849	Caudoviricetes	Aliceevansviridae	NA	Moineauvirus	siphovirus	Spot test	Spotting	3	49	NA	NA	NA	0.0576923	NA	52	No	Aliceevansviridae	temperate
30360457	No	Streptococcus	Streptococcus thermophilus	MH892363	SW14	35913	Caudoviricetes	Aliceevansviridae	NA	Brussowvirus	siphovirus	Spot test	Spotting	3	49	NA	NA	NA	0.0576923	NA	52	No	Aliceevansviridae	temperate
30360457	No	Streptococcus	Streptococcus thermophilus	MH973662	SW7	35917	Caudoviricetes	Aliceevansviridae	NA	Moineauvirus	siphovirus	Spot test	Spotting	3	49	NA	NA	NA	0.0576923	NA	52	No	Aliceevansviridae	temperate
30360457	No	Streptococcus	Streptococcus thermophilus	MH892377	SWK1	36089	Caudoviricetes	Aliceevansviridae	NA	Moineauvirus	siphovirus	Spot test	Spotting	4	48	NA	NA	NA	0.0769231	NA	52	No	Aliceevansviridae	temperate
30360457	No	Streptococcus	Streptococcus thermophilus	MH892360	SW11	36250	Caudoviricetes	Aliceevansviridae	NA	Moineauvirus	siphovirus	Spot test	Spotting	2	50	NA	NA	NA	0.0384615	NA	52	No	Aliceevansviridae	temperate
30360457	No	Streptococcus	Streptococcus thermophilus	MH892383	SW31	36587	Caudoviricetes	Aliceevansviridae	NA	Brussowvirus	siphovirus	Spot test	Spotting	6	46	NA	NA	NA	0.115385	NA	52	No	Aliceevansviridae	temperate
30360457	No	Streptococcus	Streptococcus thermophilus	MH892378	SWK2	36594	Caudoviricetes	Aliceevansviridae	NA	Moineauvirus	siphovirus	Spot test	Spotting	4	48	NA	NA	NA	0.0769231	NA	52	No	Aliceevansviridae	temperate
30360457	No	Streptococcus	Streptococcus thermophilus	MH973661	SW5	36836	Caudoviricetes	Aliceevansviridae	NA	Moineauvirus	siphovirus	Spot test	Spotting	2	50	NA	NA	NA	0.0384615	NA	52	No	Aliceevansviridae	temperate
30360457	No	Streptococcus	Streptococcus thermophilus	MH892354	SW3	37181	Caudoviricetes	Aliceevansviridae	NA	Moineauvirus	siphovirus	Spot test	Spotting	2	50	NA	NA	NA	0.0384615	NA	52	No	Aliceevansviridae	temperate
30360457	No	Streptococcus	Streptococcus thermophilus	MH892353	SW2	37222	Caudoviricetes	Aliceevansviridae	NA	Moineauvirus	siphovirus	Spot test	Spotting	2	50	NA	NA	NA	0.0384615	NA	52	No	Aliceevansviridae	temperate
30361843	Yes	Salmonella	Salmonella enterica	KX438380	vB-SalM-PM10	158081	Caudoviricetes	Ackermannviridae	Cvivirinae	Kuttervirus	myovirus	Spot test	Spotting	9	12	NA	NA	NA	0.428571	NA	21	Yes	Ackermannviridae	virulent
30361843	Yes	Salmonella	Salmonella enterica	KX438380	vB-SalM-PM10	158081	Caudoviricetes	Ackermannviridae	Cvivirinae	Kuttervirus	myovirus	Spot test, EOP	Plaquing	7	14	7	0	14	NA	0.333333	21	Yes	Ackermannviridae	virulent
30362075	No	Lysinibacillus	Lysinibacillus sphaericus	MF893271	vB_LspM-01	50753	Caudoviricetes	NA	NA	NA	myovirus	Spot test	Spotting	14	7	NA	NA	NA	0.666667	NA	21	No	NA	NA
30369117	Yes	Pseudomonas	Pseudomonas syringae	KU064779	PPPL-1	41149	Caudoviricetes	Autographiviridae	Studiervirinae	Ghunavirus	podovirus	Spot test	Spotting	40	13	NA	NA	NA	0.754717	NA	53	No	FLG-AS	virulent
30395214	No	Vibrio	Vibrio cholerae	KP280062	phi 1	66708	Caudoviricetes	Schitoviridae	NA	Pacinivirus	podovirus	Spot test	Spotting	61	28	NA	NA	NA	0.685393	NA	89	No	Schitoviridae	virulent
30397766	No	Escherichia	Escherichia coli	MG488277	EG1	39919	Caudoviricetes	Autographiviridae	Studiervirinae	Teseptimavirus	podovirus	Spot test	Spotting	20	24	NA	NA	NA	0.454545	NA	44	No	FLG-AS	virulent
30405057	Yes	Escherichia	Escherichia coli	MF044458	ST32	53092	Caudoviricetes	Chaseviridae	Cleopatravirinae	Carltongylesvirus	myovirus	Spot test	Spotting	28	32	NA	NA	NA	0.466667	NA	60	Yes	Chaseviridae	virulent
30405057	Yes	Escherichia	Escherichia coli	MF044458	ST32	53092	Caudoviricetes	Chaseviridae	Cleopatravirinae	Carltongylesvirus	myovirus	Spot test, EOP	Plaquing	10	50	NA	NA	NA	NA	0.166667	60	Yes	Chaseviridae	virulent
30463964	Yes	Acinetobacter	Acinetobacter baumannii	MH133207	vB_AbaM_B9	93641	Caudoviricetes	NA	NA	NA	myovirus	Spot test	Spotting	2	26	NA	NA	NA	0.0714286	NA	28	Yes	NA	virulent
30463964	Yes	Acinetobacter	Acinetobacter baumannii	MH133207	vB_AbaM_B9	93641	Caudoviricetes	NA	NA	NA	myovirus	Spot test, EOP	Plaquing	1	27	NA	NA	NA	NA	0.0357143	28	Yes	NA	virulent
30468880	Yes	Staphylococcus	Staphylococcus pseudintermedius	MF428480	SN10	39779	Caudoviricetes	NA	NA	Coventryvirus	siphovirus	Spot test	Spotting	56	4	NA	NA	NA	0.933333	NA	60	No	NA	temperate
30468880	Yes	Staphylococcus	Staphylococcus pseudintermedius	MF428481	SN8	39803	Caudoviricetes	NA	NA	Coventryvirus	siphovirus	Spot test	Spotting	34	26	NA	NA	NA	0.566667	NA	60	No	NA	temperate
30468880	Yes	Staphylococcus	Staphylococcus pseudintermedius	MF428479	SN11	40108	Caudoviricetes	NA	NA	Coventryvirus	siphovirus	Spot test	Spotting	55	5	NA	NA	NA	0.916667	NA	60	No	NA	temperate
30468880	Yes	Staphylococcus	Staphylococcus pseudintermedius	MF428478	SN13	40462	Caudoviricetes	NA	NA	Coventryvirus	siphovirus	Spot test	Spotting	57	3	NA	NA	NA	0.95	NA	60	No	NA	temperate
30571788	Yes	Escherichia	Escherichia coli	MF630921	IMM-002	40060	Caudoviricetes	Autographiviridae	Studiervirinae	Kayfunavirus	podovirus	Spot test	Spotting	83	112	NA	NA	NA	0.425641	NA	195	No	FLG-AS	virulent
30619123	Yes	Shigella	Shigella flexneri	MH464253	SFPH2	40387	Caudoviricetes	Autographiviridae	Studiervirinae	Kayfunavirus	podovirus	Plaque assay	Plaquing	36	95	36	0	95	NA	0.274809	131	No	FLG-AS	virulent
30621713	No	Aeromonas	Aeromonas hydrophila	MH179473	25AhydR2PP	42696	Caudoviricetes	Autographiviridae	Melnykvirinae	Aerosvirus	podovirus	Spot test	Spotting	3	34	NA	NA	NA	0.0810811	NA	37	No	FLG-A	virulent
30621713	No	Aeromonas	Aeromonas hydrophila	MH179474	62AhydR11PP	43755	Caudoviricetes	NA	NA	NA	podovirus	Spot test	Spotting	4	33	NA	NA	NA	0.108108	NA	37	No	NA	virulent
30621713	No	Aeromonas	Aeromonas hydrophila	MH179479	85AhydR10PP	47194	Caudoviricetes	NA	NA	NA	myovirus	Spot test	Spotting	21	16	NA	NA	NA	0.567568	NA	37	No	NA	NA
30621713	No	Aeromonas	Aeromonas hydrophila	MH179470	13AhydR10PP	47828	Caudoviricetes	NA	NA	NA	myovirus	Spot test	Spotting	20	17	NA	NA	NA	0.540541	NA	37	No	NA	temperate
30621713	No	Aeromonas	Aeromonas hydrophila	MH179471	14AhydR10PP	48335	Caudoviricetes	NA	NA	NA	myovirus	Spot test	Spotting	21	16	NA	NA	NA	0.567568	NA	37	No	NA	temperate
30621713	No	Aeromonas	Aeromonas hydrophila	MH179476	50AhydR13PP	164983	Caudoviricetes	Straboviridae	NA	Tulanevirus	myovirus	Spot test	Spotting	12	25	NA	NA	NA	0.324324	NA	37	No	Straboviridae	virulent
30621713	No	Aeromonas	Aeromonas hydrophila	MH179477	60AhydR15PP	165795	Caudoviricetes	Straboviridae	NA	Tulanevirus	myovirus	Spot test	Spotting	8	29	NA	NA	NA	0.216216	NA	37	No	Straboviridae	virulent
30627984	No	Vibrio	Vibrio alginolyticus	MF431726	vB_ValP_IME271	50345	Caudoviricetes	NA	NA	NA	podovirus	Spot test	Spotting	12	20	NA	NA	NA	0.375	NA	32	No	NA	virulent
30682523	No	Pseudomonas	Pseudomonas aeruginosa	MG897799	vB_PaeM_LS1	66095	Caudoviricetes	NA	NA	Pbunavirus	myovirus	Spot test, dilutions	Plaquing	19	4	NA	NA	NA	NA	0.826087	23	No	NA	virulent
30697202	No	Escherichia	Escherichia coli	MF564201	vB_EcoS-95	50910	Caudoviricetes	Drexlerviridae	Tempevirinae	Warwickvirus	siphovirus	Spot test, dilutions	Plaquing	9	8	NA	NA	NA	NA	0.529412	17	No	Drexlerviridae	virulent
30706346	Yes	Salmonella	Salmonella enterica	MK112901	KFS-SE2	48608	Caudoviricetes	NA	NA	Skatevirus	siphovirus	Spot test, dilutions	Plaquing	4	10	NA	NA	NA	NA	0.285714	14	No	NA	virulent
30706654	Yes	Klebsiella	Klebsiella pneumoniae	LC413193	KN1-1	40236	Caudoviricetes	Autographiviridae	Studiervirinae	Przondovirus	podovirus	Spot test	Spotting	3	66	NA	NA	NA	0.0434783	NA	69	No	FLG-AS	virulent
30706654	Yes	Klebsiella	Klebsiella pneumoniae	LC413194	KN3-1	41059	Caudoviricetes	Autographiviridae	Studiervirinae	Przondovirus	podovirus	Spot test	Spotting	5	64	NA	NA	NA	0.0724638	NA	69	No	FLG-AS	virulent
30706654	Yes	Klebsiella	Klebsiella pneumoniae	LC413195	KN4-1	41219	Caudoviricetes	Autographiviridae	Studiervirinae	Przondovirus	podovirus	Spot test	Spotting	6	63	NA	NA	NA	0.0869565	NA	69	No	FLG-AS	virulent
30713528	Yes	Staphylococcus	Staphylococcus aureus	MG766218	vB_SauP_phiAGO1.3	17603	Caudoviricetes	Rountreeviridae	Rakietenvirinae	Rosenblumvirus	podovirus	Spot test	Spotting	72	3	NA	NA	NA	0.96	NA	75	Yes	Rountreeviridae	virulent
30713528	Yes	Staphylococcus	Staphylococcus aureus	MG766218	vB_SauP_phiAGO1.3	17603	Caudoviricetes	Rountreeviridae	Rakietenvirinae	Rosenblumvirus	podovirus	Spot test, dilutions	Plaquing	55	20	NA	NA	NA	NA	0.733333	75	Yes	Rountreeviridae	virulent
30788604	No	Serratia	Serratia marcescens	MF285619	2050H1	159631	Caudoviricetes	Ackermannviridae	NA	Miltonvirus	myovirus	Spot test	Spotting	10	5	NA	NA	NA	0.666667	NA	15	No	Ackermannviridae	virulent
30788604	No	Serratia	Serratia marcescens	MF285618	vB_SmaM_ 2050HW	276025	Caudoviricetes	NA	NA	Moabitevirus	myovirus	Spot test	Spotting	12	3	NA	NA	NA	0.8	NA	15	No	NA	virulent
30837978	Yes	Ralstonia	Ralstonia solanacearum	MG747435	RsoM1USA	39309	Caudoviricetes	Peduoviridae	NA	Aresaunavirus	myovirus	Spot test, dilutions	Plaquing	10	11	4	6	11	NA	0.47619	21	No	Peduoviridae	temperate
30862096	No	Pseudomonas	Pseudomonas aeruginosa	KM411958	RWG	72646	Caudoviricetes	Schitoviridae	Migulavirinae	Litunavirus	podovirus	Spot test	Spotting	1	9	NA	NA	NA	0.1	NA	10	No	Schitoviridae	virulent
30862096	No	Pseudomonas	Pseudomonas aeruginosa	KM411959	Pa2	73008	Caudoviricetes	Schitoviridae	Migulavirinae	Litunavirus	podovirus	Spot test	Spotting	2	8	NA	NA	NA	0.2	NA	10	No	Schitoviridae	virulent
30862096	No	Pseudomonas	Pseudomonas aeruginosa	KM411960	phi176	73048	Caudoviricetes	Schitoviridae	Migulavirinae	Litunavirus	podovirus	Spot test	Spotting	2	8	NA	NA	NA	0.2	NA	10	No	Schitoviridae	virulent
30888719	Yes	Salmonella	Salmonella enterica	MH370387	S149	41391	Caudoviricetes	NA	NA	Lederbergvirus	podovirus	Spot test, dilutions	Plaquing	14	57	NA	NA	NA	NA	0.197183	71	No	NA	temperate
30888719	Yes	Salmonella	Salmonella enterica	MH370360	S102	42439	Caudoviricetes	NA	Guernseyvirinae	Jerseyvirus	NA	Spot test, dilutions	Plaquing	6	65	NA	NA	NA	NA	0.084507	71	No	FLG-G	virulent
30888719	Yes	Salmonella	Salmonella enterica	MH370361	S103	42441	Caudoviricetes	NA	Guernseyvirinae	Jerseyvirus	NA	Spot test, dilutions	Plaquing	6	65	NA	NA	NA	NA	0.084507	71	No	FLG-G	virulent
30888719	Yes	Salmonella	Salmonella enterica	MH370359	S101	42621	Caudoviricetes	NA	Guernseyvirinae	Jerseyvirus	NA	Spot test, dilutions	Plaquing	9	62	NA	NA	NA	NA	0.126761	71	No	FLG-G	virulent
30888719	Yes	Salmonella	Salmonella enterica	MH370363	S106	42976	Caudoviricetes	NA	Guernseyvirinae	Jerseyvirus	NA	Spot test, dilutions	Plaquing	7	64	NA	NA	NA	NA	0.0985915	71	No	FLG-G	virulent
30888719	Yes	Salmonella	Salmonella enterica	MH370362	S104	43118	Caudoviricetes	NA	Guernseyvirinae	Jerseyvirus	NA	Spot test, dilutions	Plaquing	7	64	NA	NA	NA	NA	0.0985915	71	No	FLG-G	virulent
30888719	Yes	Salmonella	Salmonella enterica	MH370381	S134	43118	Caudoviricetes	NA	Guernseyvirinae	Jerseyvirus	NA	Spot test, dilutions	Plaquing	8	63	NA	NA	NA	NA	0.112676	71	No	FLG-G	virulent
30888719	Yes	Salmonella	Salmonella enterica	MH370384	S138	43119	Caudoviricetes	NA	Guernseyvirinae	Jerseyvirus	NA	Spot test, dilutions	Plaquing	7	64	NA	NA	NA	NA	0.0985915	71	No	FLG-G	virulent
30888719	Yes	Salmonella	Salmonella enterica	MH370385	S142	43119	Caudoviricetes	NA	Guernseyvirinae	Jerseyvirus	NA	Spot test, dilutions	Plaquing	8	63	NA	NA	NA	NA	0.112676	71	No	FLG-G	virulent
30888719	Yes	Salmonella	Salmonella enterica	MH370365	S111	43421	Caudoviricetes	NA	Guernseyvirinae	Jerseyvirus	NA	Spot test, dilutions	Plaquing	11	60	NA	NA	NA	NA	0.15493	71	No	FLG-G	virulent
30888719	Yes	Salmonella	Salmonella enterica	MH370373	S120	43467	Caudoviricetes	NA	Guernseyvirinae	Jerseyvirus	NA	Spot test, dilutions	Plaquing	8	63	NA	NA	NA	NA	0.112676	71	No	FLG-G	virulent
30888719	Yes	Salmonella	Salmonella enterica	MH370374	S123	43467	Caudoviricetes	NA	Guernseyvirinae	Jerseyvirus	NA	Spot test, dilutions	Plaquing	8	63	NA	NA	NA	NA	0.112676	71	No	FLG-G	virulent
30888719	Yes	Salmonella	Salmonella enterica	MH370358	S100	43468	Caudoviricetes	NA	Guernseyvirinae	Jerseyvirus	siphovirus	Spot test, dilutions	Plaquing	12	59	NA	NA	NA	NA	0.169014	71	No	FLG-G	virulent
30888719	Yes	Salmonella	Salmonella enterica	MH370372	S119	43876	Caudoviricetes	NA	Guernseyvirinae	Jerseyvirus	NA	Spot test, dilutions	Plaquing	7	64	NA	NA	NA	NA	0.0985915	71	No	FLG-G	virulent
30888719	Yes	Salmonella	Salmonella enterica	MH370364	S107	49818	Caudoviricetes	NA	NA	NA	siphovirus	Spot test, dilutions	Plaquing	8	63	NA	NA	NA	NA	0.112676	71	No	NA	temperate
30888719	Yes	Salmonella	Salmonella enterica	MH370382	S135	50591	Caudoviricetes	NA	NA	NA	NA	Spot test, dilutions	Plaquing	14	57	NA	NA	NA	NA	0.197183	71	No	NA	temperate
30888719	Yes	Salmonella	Salmonella enterica	MH370383	S137	50593	Caudoviricetes	NA	NA	NA	NA	Spot test, dilutions	Plaquing	18	53	NA	NA	NA	NA	0.253521	71	No	NA	temperate
30888719	Yes	Salmonella	Salmonella enterica	MH370377	S130	110091	Caudoviricetes	Demerecviridae	Markadamsvirinae	Tequintavirus	NA	Spot test, dilutions	Plaquing	5	66	NA	NA	NA	NA	0.0704225	71	No	Demerecviridae	virulent
30888719	Yes	Salmonella	Salmonella enterica	MH370378	S131	110091	Caudoviricetes	Demerecviridae	Markadamsvirinae	Tequintavirus	NA	Spot test, dilutions	Plaquing	5	66	NA	NA	NA	NA	0.0704225	71	No	Demerecviridae	virulent
30888719	Yes	Salmonella	Salmonella enterica	MH370369	S116	110664	Caudoviricetes	Demerecviridae	Markadamsvirinae	Epseptimavirus	NA	Spot test, dilutions	Plaquing	23	48	NA	NA	NA	NA	0.323944	71	No	Demerecviridae	virulent
30888719	Yes	Salmonella	Salmonella enterica	MH370367	S114	110926	Caudoviricetes	Demerecviridae	Markadamsvirinae	Epseptimavirus	NA	Spot test, dilutions	Plaquing	21	50	NA	NA	NA	NA	0.295775	71	No	Demerecviridae	virulent
30888719	Yes	Salmonella	Salmonella enterica	MH370380	S133	110926	Caudoviricetes	Demerecviridae	Markadamsvirinae	Epseptimavirus	NA	Spot test, dilutions	Plaquing	15	56	NA	NA	NA	NA	0.211268	71	No	Demerecviridae	virulent
30888719	Yes	Salmonella	Salmonella enterica	MH370386	S147	111447	Caudoviricetes	Demerecviridae	Markadamsvirinae	Epseptimavirus	NA	Spot test, dilutions	Plaquing	34	37	NA	NA	NA	NA	0.478873	71	No	Demerecviridae	virulent
30888719	Yes	Salmonella	Salmonella enterica	MH370376	S126	111999	Caudoviricetes	Demerecviridae	Markadamsvirinae	Epseptimavirus	NA	Spot test, dilutions	Plaquing	38	33	NA	NA	NA	NA	0.535211	71	No	Demerecviridae	virulent
30888719	Yes	Salmonella	Salmonella enterica	MH370375	S124	112564	Caudoviricetes	Demerecviridae	Markadamsvirinae	Epseptimavirus	NA	Spot test, dilutions	Plaquing	15	56	NA	NA	NA	NA	0.211268	71	No	Demerecviridae	virulent
30888719	Yes	Salmonella	Salmonella enterica	MH370366	S113	112582	Caudoviricetes	Demerecviridae	Markadamsvirinae	Epseptimavirus	NA	Spot test, dilutions	Plaquing	28	43	NA	NA	NA	NA	0.394366	71	No	Demerecviridae	virulent
30888719	Yes	Salmonella	Salmonella enterica	MH370379	S132	116832	Caudoviricetes	Demerecviridae	Markadamsvirinae	Epseptimavirus	siphovirus	Spot test, dilutions	Plaquing	34	37	NA	NA	NA	NA	0.478873	71	No	Demerecviridae	virulent
30888719	Yes	Salmonella	Salmonella enterica	MH370371	S118	157013	Caudoviricetes	Ackermannviridae	Cvivirinae	Kuttervirus	myovirus	Spot test, dilutions	Plaquing	23	48	NA	NA	NA	NA	0.323944	71	No	Ackermannviridae	virulent
30888719	Yes	Salmonella	Salmonella enterica	MH370368	S115	157946	Caudoviricetes	Ackermannviridae	Cvivirinae	Kuttervirus	NA	Spot test, dilutions	Plaquing	22	49	NA	NA	NA	NA	0.309859	71	No	Ackermannviridae	virulent
30888719	Yes	Salmonella	Salmonella enterica	MH370370	S117	158110	Caudoviricetes	Ackermannviridae	Cvivirinae	Kuttervirus	NA	Spot test, dilutions	Plaquing	26	45	NA	NA	NA	NA	0.366197	71	No	Ackermannviridae	virulent
30900072	No	Acinetobacter	Acinetobacter baumannii	MF346584	AbP2	45373	Caudoviricetes	NA	NA	Obolenskvirus	myovirus	Spot test	Spotting	16	44	NA	NA	NA	0.266667	NA	60	Yes	NA	virulent
30900072	No	Acinetobacter	Acinetobacter baumannii	MF346584	AbP2	45373	Caudoviricetes	NA	NA	Obolenskvirus	myovirus	Spot test, EOP	Plaquing	16	44	16	0	44	NA	0.266667	60	Yes	NA	virulent
30992664	Yes	Salmonella	Salmonella enterica	KY709687	29485	51738	Caudoviricetes	NA	NA	NA	podovirus	Spot test	Spotting	11	3	NA	NA	NA	0.785714	NA	14	No	NA	temperate
31001216	Yes	Escherichia	Escherichia coli	MH051334	vB_EcoS-Ro145c2YLVW	42145	Caudoviricetes	NA	Guernseyvirinae	Kagunavirus	siphovirus	Spot test	Spotting	3	14	NA	NA	NA	0.176471	NA	17	Yes	FLG-G	virulent
31001216	Yes	Escherichia	Escherichia coli	MH051334	vB_EcoS-Ro145c2YLVW	42145	Caudoviricetes	NA	Guernseyvirinae	Kagunavirus	siphovirus	Spot test, EOP	Plaquing	2	15	2	0	15	NA	0.117647	17	Yes	FLG-G	virulent
31001216	Yes	Escherichia	Escherichia coli	MH051335	vB_EcoM-Ro157lw	72179	Caudoviricetes	NA	NA	Wifcevirus	myovirus	Spot test	Spotting	5	12	NA	NA	NA	0.294118	NA	17	Yes	NA	virulent
31001216	Yes	Escherichia	Escherichia coli	MH051335	vB_EcoM-Ro157lw	72179	Caudoviricetes	NA	NA	Wifcevirus	myovirus	Spot test, EOP	Plaquing	3	14	3	0	14	NA	0.176471	17	Yes	NA	virulent
31001216	Yes	Escherichia	Escherichia coli	MH571750	vB_EcoM-Ro111lw	86950	Caudoviricetes	NA	Ounavirinae	Felixounavirus	myovirus	Spot test	Spotting	11	6	NA	NA	NA	0.647059	NA	17	Yes	NA	virulent
31001216	Yes	Escherichia	Escherichia coli	MH571750	vB_EcoM-Ro111lw	86950	Caudoviricetes	NA	Ounavirinae	Felixounavirus	myovirus	Spot test, EOP	Plaquing	4	13	2	2	13	NA	0.235294	17	Yes	NA	virulent
31001216	Yes	Escherichia	Escherichia coli	MH160766	vB_EcoM-Ro121lw	149803	Caudoviricetes	NA	Stephanstirmvirinae	Phapecoctavirus	myovirus	Spot test	Spotting	10	7	NA	NA	NA	0.588235	NA	17	Yes	NA	virulent
31001216	Yes	Escherichia	Escherichia coli	MH160766	vB_EcoM-Ro121lw	149803	Caudoviricetes	NA	Stephanstirmvirinae	Phapecoctavirus	myovirus	Spot test, EOP	Plaquing	3	14	3	0	14	NA	0.176471	17	Yes	NA	virulent
31040333	No	Enterococcus	Enterococcus faecium	MK360025	vB_EfaP_Zip	18742	Caudoviricetes	Rountreeviridae	Sarlesvirinae	Minhovirus	podovirus	Spot test	Spotting	3	10	NA	NA	NA	0.230769	NA	13	No	Rountreeviridae	virulent
31040333	No	Enterococcus	Enterococcus faecalis	MK360024	vB_EfaS_Max	40975	Caudoviricetes	NA	NA	Efquatrovirus	siphovirus	Spot test	Spotting	12	4	NA	NA	NA	0.75	NA	16	No	NA	virulent
31065851	No	Xanthomonas	Xanthomonas campestris	MH191395	XcP1	61830	Caudoviricetes	NA	NA	Carpasinavirus	myovirus	Spot test	Spotting	5	7	NA	NA	NA	0.416667	NA	12	No	NA	virulent
31109012	Yes	Escherichia	Escherichia coli	MK373793	vB_EcoS_MM01	43157	Caudoviricetes	Drexlerviridae	Rogunavirinae	NA	siphovirus	Spot test, dilutions	Plaquing	1	63	NA	NA	NA	NA	0.015625	64	No	Drexlerviridae	virulent
31109012	Yes	Escherichia	Escherichia coli	MK373773	vB_EcoP_KAW1A4500	44241	Caudoviricetes	Autographiviridae	Molineuxvirinae	Vectrevirus	podovirus	Spot test, dilutions	Plaquing	6	58	NA	NA	NA	NA	0.09375	64	No	FLG-A	virulent
31109012	Yes	Escherichia	Escherichia coli	MK373771	vB_EcoP_R4596	45130	Caudoviricetes	Autographiviridae	Molineuxvirinae	Vectrevirus	podovirus	Spot test, dilutions	Plaquing	1	63	NA	NA	NA	NA	0.015625	64	No	FLG-A	virulent
31109012	Yes	Escherichia	Escherichia coli	MK373789	vB_EcoS_PTXU06	45904	Caudoviricetes	NA	NA	Dhillonvirus	siphovirus	Spot test, dilutions	Plaquing	8	56	NA	NA	NA	NA	0.125	64	No	NA	virulent
31109012	Yes	Escherichia	Escherichia coli	MK373790	vB_EcoS_WF5505	47082	Caudoviricetes	NA	NA	Dhillonvirus	siphovirus	Spot test, dilutions	Plaquing	11	53	NA	NA	NA	NA	0.171875	64	No	NA	virulent
31109012	Yes	Escherichia	Escherichia coli	MK373798	vB_EcoS_G29-2	51739	Caudoviricetes	Drexlerviridae	Tempevirinae	Hanrivervirus	siphovirus	Spot test, dilutions	Plaquing	2	62	NA	NA	NA	NA	0.03125	64	No	Drexlerviridae	virulent
31109012	Yes	Escherichia	Escherichia coli	MK373772	PTXU04	61600	Caudoviricetes	NA	NA	Xuquatrovirus	podovirus	Spot test, dilutions	Plaquing	2	62	NA	NA	NA	NA	0.03125	64	No	NA	virulent
31109012	Yes	Escherichia	Escherichia coli	MK373795	vB_EcoS_HdSG1	63595	Caudoviricetes	NA	Queuovirinae	Nonagvirus	siphovirus	Spot test, dilutions	Plaquing	7	57	NA	NA	NA	NA	0.109375	64	No	NA	virulent
31109012	Yes	Escherichia	Escherichia coli	MK373794	vB_EcoS_HdK1	64059	Caudoviricetes	NA	Queuovirinae	Nonagvirus	siphovirus	Spot test, dilutions	Plaquing	2	62	NA	NA	NA	NA	0.03125	64	No	NA	virulent
31109012	Yes	Escherichia	Escherichia coli	MK373776	vB_EcoM_WFH	71283	Caudoviricetes	NA	NA	Wifcevirus	myovirus	Spot test, dilutions	Plaquing	32	32	NA	NA	NA	NA	0.5	64	No	NA	virulent
31109012	Yes	Escherichia	Escherichia coli	MK373777	vB_EcoM_WFC	72472	Caudoviricetes	NA	NA	Wifcevirus	myovirus	Spot test, dilutions	Plaquing	21	43	NA	NA	NA	NA	0.328125	64	No	NA	virulent
31109012	Yes	Escherichia	Escherichia coli	MK373770	vB_EcoP_WFI101126	77307	Caudoviricetes	NA	Gordonclarkvirinae	Kuravirus	podovirus	Spot test, dilutions	Plaquing	1	63	NA	NA	NA	NA	0.015625	64	No	NA	temperate
31109012	Yes	Escherichia	Escherichia coli	MK373796	vB_EcoS_HdH2	120120	Caudoviricetes	Demerecviridae	Markadamsvirinae	Tequintavirus	siphovirus	Spot test, dilutions	Plaquing	6	58	NA	NA	NA	NA	0.09375	64	No	Demerecviridae	virulent
31109012	Yes	Escherichia	Escherichia coli	MK373797	vB_EcoS_HASG4	120603	Caudoviricetes	Demerecviridae	Markadamsvirinae	Tequintavirus	siphovirus	Spot test, dilutions	Plaquing	6	58	NA	NA	NA	NA	0.09375	64	No	Demerecviridae	virulent
31109012	Yes	Escherichia	Escherichia coli	MK373799	vB_EcoS_EASG3	120715	Caudoviricetes	Demerecviridae	Markadamsvirinae	Tequintavirus	siphovirus	Spot test, dilutions	Plaquing	10	54	NA	NA	NA	NA	0.15625	64	No	Demerecviridae	virulent
31109012	Yes	Escherichia	Escherichia coli	MK373792	vB_EcoS_VAH1	124537	Caudoviricetes	Demerecviridae	Markadamsvirinae	Tequintavirus	siphovirus	Spot test, dilutions	Plaquing	5	59	NA	NA	NA	NA	0.078125	64	No	Demerecviridae	virulent
31109012	Yes	Escherichia	Escherichia coli	MK327930	EdH4	136031	Caudoviricetes	NA	Vequintavirinae	Vequintavirus	myovirus	Spot test, dilutions	Plaquing	7	57	NA	NA	NA	NA	0.109375	64	No	NA	virulent
31109012	Yes	Escherichia	Escherichia coli	MK373780	vB_EcoM_HdK5	139328	Caudoviricetes	NA	Vequintavirinae	Vequintavirus	myovirus	Spot test, dilutions	Plaquing	3	61	NA	NA	NA	NA	0.046875	64	No	NA	virulent
31109012	Yes	Escherichia	Escherichia coli	MK373788	vB_EcoM_Schickermooser	151194	Caudoviricetes	NA	Stephanstirmvirinae	Phapecoctavirus	myovirus	Spot test, dilutions	Plaquing	8	56	NA	NA	NA	NA	0.125	64	No	NA	virulent
31109012	Yes	Escherichia	Escherichia coli	MK373783	vB_EcoM_KWBSE43-6	158607	Caudoviricetes	Ackermannviridae	NA	Taipeivirus	myovirus	Spot test, dilutions	Plaquing	1	63	NA	NA	NA	NA	0.015625	64	No	Ackermannviridae	virulent
31109012	Yes	Escherichia	Escherichia coli	MK327947	vB_EcoM_G5211	164278	Caudoviricetes	Straboviridae	NA	Krischvirus	myovirus	Spot test, dilutions	Plaquing	19	45	NA	NA	NA	NA	0.296875	64	No	Straboviridae	virulent
31109012	Yes	Escherichia	Escherichia coli	MK373774	vB_EcoM_WFL6982	164279	Caudoviricetes	Straboviridae	Tevenvirinae	Mosigvirus	myovirus	Spot test, dilutions	Plaquing	12	52	NA	NA	NA	NA	0.1875	64	No	Straboviridae	virulent
31109012	Yes	Escherichia	Escherichia coli	MK373775	vB_EcoM_WFK	164590	Caudoviricetes	Straboviridae	Tevenvirinae	Mosigvirus	myovirus	Spot test, dilutions	Plaquing	16	48	NA	NA	NA	NA	0.25	64	No	Straboviridae	virulent
31109012	Yes	Escherichia	Escherichia coli	MK373781	vB_EcoM_KAW1E185	164987	Caudoviricetes	Straboviridae	Tevenvirinae	Tequatrovirus	myovirus	Spot test, dilutions	Plaquing	20	44	NA	NA	NA	NA	0.3125	64	No	Straboviridae	virulent
31109012	Yes	Escherichia	Escherichia coli	MK327933	vB_EcoM_G2285	166675	Caudoviricetes	Straboviridae	Tevenvirinae	Mosigvirus	myovirus	Spot test, dilutions	Plaquing	7	57	NA	NA	NA	NA	0.109375	64	No	Straboviridae	virulent
31109012	Yes	Escherichia	Escherichia coli	MK373786	vB_EcoM_R5505	167317	Caudoviricetes	Straboviridae	Tevenvirinae	Tequatrovirus	myovirus	Spot test, dilutions	Plaquing	16	48	NA	NA	NA	NA	0.25	64	No	Straboviridae	virulent
31109012	Yes	Escherichia	Escherichia coli	MK327942	vB_EcoM_G50	167728	Caudoviricetes	Straboviridae	Tevenvirinae	Tequatrovirus	myovirus	Spot test, dilutions	Plaquing	6	58	NA	NA	NA	NA	0.09375	64	No	Straboviridae	virulent
31109012	Yes	Escherichia	Escherichia coli	MK327939	vB_EcoM_G4498	167826	Caudoviricetes	Straboviridae	Tevenvirinae	Tequatrovirus	myovirus	Spot test, dilutions	Plaquing	16	48	NA	NA	NA	NA	0.25	64	No	Straboviridae	virulent
31109012	Yes	Escherichia	Escherichia coli	MK327941	vB_EcoM_G37-3	167832	Caudoviricetes	Straboviridae	NA	Krischvirus	myovirus	Spot test, dilutions	Plaquing	12	52	NA	NA	NA	NA	0.1875	64	No	Straboviridae	virulent
31109012	Yes	Escherichia	Escherichia coli	MK327943	vB_EcoM_G53	167834	Caudoviricetes	Straboviridae	Tevenvirinae	Mosigvirus	myovirus	Spot test, dilutions	Plaquing	12	52	NA	NA	NA	NA	0.1875	64	No	Straboviridae	virulent
31109012	Yes	Escherichia	Escherichia coli	MK327929	D5505	168049	Caudoviricetes	Straboviridae	Tevenvirinae	Tequatrovirus	myovirus	Spot test, dilutions	Plaquing	16	48	NA	NA	NA	NA	0.25	64	No	Straboviridae	virulent
31109012	Yes	Escherichia	Escherichia coli	MK327940	vB_EcoM_G29	168241	Caudoviricetes	Straboviridae	Tevenvirinae	Tequatrovirus	myovirus	Spot test, dilutions	Plaquing	27	37	NA	NA	NA	NA	0.421875	64	No	Straboviridae	virulent
31109012	Yes	Escherichia	Escherichia coli	MK327935	vB_EcoM_G2494	168327	Caudoviricetes	Straboviridae	NA	Krischvirus	myovirus	Spot test, dilutions	Plaquing	17	47	NA	NA	NA	NA	0.265625	64	No	Straboviridae	virulent
31109012	Yes	Escherichia	Escherichia coli	MK327945	vB_EcoM_G4500	168363	Caudoviricetes	Straboviridae	Tevenvirinae	Tequatrovirus	myovirus	Spot test, dilutions	Plaquing	28	36	NA	NA	NA	NA	0.4375	64	No	Straboviridae	virulent
31109012	Yes	Escherichia	Escherichia coli	MK327944	vB_EcoM_G2540-3	168654	Caudoviricetes	Straboviridae	Tevenvirinae	Tequatrovirus	myovirus	Spot test, dilutions	Plaquing	14	50	NA	NA	NA	NA	0.21875	64	No	Straboviridae	virulent
31109012	Yes	Escherichia	Escherichia coli	MK373779	vB_EcoM_G9062	168670	Caudoviricetes	Straboviridae	Tevenvirinae	Tequatrovirus	myovirus	Spot test, dilutions	Plaquing	28	36	NA	NA	NA	NA	0.4375	64	No	Straboviridae	virulent
31109012	Yes	Escherichia	Escherichia coli	MK373785	vB_EcoM_OE5505	168756	Caudoviricetes	Straboviridae	Tevenvirinae	Tequatrovirus	myovirus	Spot test, dilutions	Plaquing	13	51	NA	NA	NA	NA	0.203125	64	No	Straboviridae	virulent
31109012	Yes	Escherichia	Escherichia coli	MK327946	vB_EcoM_G4507	168828	Caudoviricetes	Straboviridae	Tevenvirinae	Tequatrovirus	myovirus	Spot test, dilutions	Plaquing	29	35	NA	NA	NA	NA	0.453125	64	No	Straboviridae	virulent
31109012	Yes	Escherichia	Escherichia coli	MK327936	vB_EcoM_G2540	168886	Caudoviricetes	Straboviridae	Tevenvirinae	Tequatrovirus	myovirus	Spot test, dilutions	Plaquing	35	29	NA	NA	NA	NA	0.546875	64	No	Straboviridae	virulent
31109012	Yes	Escherichia	Escherichia coli	MK327928	vB_EcoM_G2133	168959	Caudoviricetes	Straboviridae	Tevenvirinae	Tequatrovirus	myovirus	Spot test, dilutions	Plaquing	4	60	NA	NA	NA	NA	0.0625	64	No	Straboviridae	virulent
31109012	Yes	Escherichia	Escherichia coli	MK373784	vB_EcoM_MM02	169201	Caudoviricetes	Straboviridae	Tevenvirinae	Mosigvirus	myovirus	Spot test, dilutions	Plaquing	15	49	NA	NA	NA	NA	0.234375	64	No	Straboviridae	virulent
31109012	Yes	Escherichia	Escherichia coli	MK373787	vB_EcoM_G8	169650	Caudoviricetes	Straboviridae	Tevenvirinae	Tequatrovirus	myovirus	Spot test, dilutions	Plaquing	4	60	NA	NA	NA	NA	0.0625	64	No	Straboviridae	virulent
31109012	Yes	Escherichia	Escherichia coli	MK327937	vB_EcoM_G10400	170182	Caudoviricetes	Straboviridae	Tevenvirinae	Tequatrovirus	myovirus	Spot test, dilutions	Plaquing	26	38	NA	NA	NA	NA	0.40625	64	No	Straboviridae	virulent
31109012	Yes	Escherichia	Escherichia coli	MK373782	vB_EcoM_KAW3E185	170187	Caudoviricetes	Straboviridae	Tevenvirinae	Mosigvirus	myovirus	Spot test, dilutions	Plaquing	6	58	NA	NA	NA	NA	0.09375	64	No	Straboviridae	virulent
31109012	Yes	Escherichia	Escherichia coli	MK373778	vB_EcoM_WFbE185	170429	Caudoviricetes	Straboviridae	Tevenvirinae	Mosigvirus	myovirus	Spot test, dilutions	Plaquing	6	58	NA	NA	NA	NA	0.09375	64	No	Straboviridae	virulent
31109012	Yes	Escherichia	Escherichia coli	MK327934	vB_EcoM_G2469	170452	Caudoviricetes	Straboviridae	Tevenvirinae	Mosigvirus	myovirus	Spot test, dilutions	Plaquing	9	55	NA	NA	NA	NA	0.140625	64	No	Straboviridae	virulent
31109012	Yes	Escherichia	Escherichia coli	MK327932	vB_EcoM_G2248	170678	Caudoviricetes	Straboviridae	NA	Krischvirus	myovirus	Spot test, dilutions	Plaquing	15	49	NA	NA	NA	NA	0.234375	64	No	Straboviridae	virulent
31109012	Yes	Escherichia	Escherichia coli	MK327931	vB_EcoM_G17	370817	Caudoviricetes	NA	NA	Asteriusvirus	myovirus	Spot test, dilutions	Plaquing	14	50	NA	NA	NA	NA	0.21875	64	No	NA	virulent
31195709	Yes	Salmonella	Salmonella enterica	KX765863	ST-118	59106	Caudoviricetes	Casjensviridae	NA	Chivirus	siphovirus	Spot test	Spotting	55	63	NA	NA	NA	0.466102	NA	118	No	Casjensviridae	virulent
31195709	Yes	Salmonella	Salmonella enterica	KX765862	ST-101	59132	Caudoviricetes	Casjensviridae	NA	Chivirus	siphovirus	Spot test	Spotting	47	71	NA	NA	NA	0.398305	NA	118	No	Casjensviridae	virulent
31208333	No	Pseudomonas	Pseudomonas aeruginosa	MF623055	BrSP1	66189	Caudoviricetes	NA	NA	Pbunavirus	myovirus	Spot test	Spotting	25	13	NA	NA	NA	0.657895	NA	38	Yes	NA	virulent
31208333	No	Pseudomonas	Pseudomonas aeruginosa	MF623055	BrSP1	66189	Caudoviricetes	NA	NA	Pbunavirus	myovirus	Spot test, dilutions	Plaquing	20	18	NA	NA	NA	NA	0.526316	38	Yes	NA	virulent
31214784	Yes	Klebsiella	Klebsiella pneumoniae	MK203841	Henu1	40352	Caudoviricetes	Autographiviridae	Studiervirinae	Przondovirus	podovirus	Spot test	Spotting	18	158	NA	NA	NA	0.102273	NA	176	Yes	FLG-AS	virulent
31214784	Yes	Klebsiella	Klebsiella pneumoniae	MK203841	Henu1	40352	Caudoviricetes	Autographiviridae	Studiervirinae	Przondovirus	podovirus	Spot test, EOP	Plaquing	18	158	NA	NA	NA	NA	0.102273	176	Yes	FLG-AS	virulent
31229670	Yes	Enterococcus	Enterococcus faecalis	MH355583	vB_EfaS_LM99	40203	Caudoviricetes	NA	NA	Efquatrovirus	siphovirus	Spot test	Spotting	7	4	NA	NA	NA	0.636364	NA	11	Yes	NA	virulent
31229670	Yes	Enterococcus	Enterococcus faecalis	MH355583	vB_EfaS_LM99	40203	Caudoviricetes	NA	NA	Efquatrovirus	siphovirus	Spot test, EOP	Plaquing	2	9	NA	NA	NA	NA	0.181818	11	Yes	NA	virulent
31229670	Yes	Escherichia	Escherichia coli	MH355584	vB_EcoM_JB75	167208	Caudoviricetes	Straboviridae	Tevenvirinae	Tequatrovirus	myovirus	Spot test	Spotting	6	5	NA	NA	NA	0.545455	NA	11	Yes	Straboviridae	virulent
31229670	Yes	Escherichia	Escherichia coli	MH355584	vB_EcoM_JB75	167208	Caudoviricetes	Straboviridae	Tevenvirinae	Tequatrovirus	myovirus	Spot test, EOP	Plaquing	1	10	NA	NA	NA	NA	0.0909091	11	Yes	Straboviridae	virulent
31276953	No	Shigella	Shigella flexneri	MG049919	vB_SflS-ISF001	50552	Caudoviricetes	Drexlerviridae	Tunavirinae	Tunavirus	siphovirus	Spot test	Spotting	10	0	NA	NA	NA	1	NA	10	Yes	Drexlerviridae	virulent
31276953	No	Shigella	Shigella flexneri	MG049919	vB_SflS-ISF001	50552	Caudoviricetes	Drexlerviridae	Tunavirinae	Tunavirus	siphovirus	Spot test, EOP	Plaquing	10	0	10	0	0	NA	1	10	Yes	Drexlerviridae	virulent
31276953	No	Shigella	Shigella sonnei	MF093736	vB_SsoS-ISF002	50564	Caudoviricetes	Drexlerviridae	Tunavirinae	Tunavirus	siphovirus	Spot test	Spotting	14	0	NA	NA	NA	1	NA	14	Yes	Drexlerviridae	virulent
31276953	No	Shigella	Shigella sonnei	MF093736	vB_SsoS-ISF002	50564	Caudoviricetes	Drexlerviridae	Tunavirinae	Tunavirus	siphovirus	Spot test, EOP	Plaquing	14	0	14	0	0	NA	1	14	Yes	Drexlerviridae	virulent
31284652	No	Bacillus	Bacillus thuringiensis	MK759918	vB_BtS_B83	49952	Caudoviricetes	NA	Skryabinvirinae	Pushchinovirus	siphovirus	Spot test	Spotting	1	11	NA	NA	NA	0.0833333	NA	12	No	NA	virulent
31349628	No	Pseudomonas	Pseudomonas aeruginosa	MN013356	vB_PaM_EPA1	91394	Caudoviricetes	NA	NA	Pakpunavirus	myovirus	Spot test	Spotting	14	6	NA	NA	NA	0.7	NA	20	Yes	NA	virulent
31349628	No	Pseudomonas	Pseudomonas aeruginosa	MN013356	vB_PaM_EPA1	91394	Caudoviricetes	NA	NA	Pakpunavirus	myovirus	Spot test, dilutions	Plaquing	14	6	NA	NA	NA	NA	0.7	20	Yes	NA	virulent
31388727	Yes	Staphylococcus	Staphylococcus aureus	AP019522	MR003	132152	Caudoviricetes	Herelleviridae	Twortvirinae	Silviavirus	myovirus	Spot test, dilutions	Plaquing	101	3	NA	NA	NA	NA	0.971154	104	No	Herelleviridae	virulent
31388727	Yes	Staphylococcus	Staphylococcus aureus	AP018375	phiSA039	141038	Caudoviricetes	Herelleviridae	Twortvirinae	Kayvirus	myovirus	Spot test, dilutions	Plaquing	59	45	NA	NA	NA	NA	0.567308	104	No	Herelleviridae	virulent
31388727	Yes	Staphylococcus	Staphylococcus aureus	AB903967	phiSA012	142094	Caudoviricetes	Herelleviridae	Twortvirinae	Kayvirus	myovirus	Spot test, dilutions	Plaquing	76	28	NA	NA	NA	NA	0.730769	104	No	Herelleviridae	virulent
31398528	Yes	Salmonella	Salmonella enterica	KP010413	vB_SPuM_SP116	87510	Caudoviricetes	NA	Ounavirinae	Felixounavirus	myovirus	Spot test	Spotting	27	10	NA	NA	NA	0.72973	NA	37	No	NA	virulent
31451618	Yes	Enterococcus	Enterococcus faecalis	MF678789	phiSHEF4	41081	Caudoviricetes	NA	NA	Efquatrovirus	siphovirus	Spot test	Spotting	2	11	NA	NA	NA	0.153846	NA	13	No	NA	virulent
31451618	Yes	Enterococcus	Enterococcus faecalis	MF678790	phiSHEF5	41598	Caudoviricetes	NA	NA	Efquatrovirus	siphovirus	Spot test	Spotting	4	9	NA	NA	NA	0.307692	NA	13	No	NA	virulent
31451618	Yes	Enterococcus	Enterococcus faecalis	MF678788	phiSHEF2	41712	Caudoviricetes	NA	NA	Efquatrovirus	siphovirus	Spot test	Spotting	9	4	NA	NA	NA	0.692308	NA	13	No	NA	virulent
31492663	Yes	Staphylococcus	Staphylococcus aureus	MN336261	Sb1_8383	139606	Caudoviricetes	Herelleviridae	Twortvirinae	Kayvirus	myovirus	Spot test, dilutions	Plaquing	78	12	NA	NA	NA	NA	0.866667	90	No	Herelleviridae	virulent
31510005	Yes	Salmonella	Salmonella enterica	MK907285	vB_SalM-LPST153	39176	Caudoviricetes	Autographiviridae	Studiervirinae	Berlinvirus	podovirus	Spot test	Spotting	33	8	NA	NA	NA	0.804878	NA	41	Yes	FLG-AS	virulent
31510005	Yes	Salmonella	Salmonella enterica	MK907285	vB_SalM-LPST153	39176	Caudoviricetes	Autographiviridae	Studiervirinae	Berlinvirus	podovirus	Plaque assay	Plaquing	29	12	16	13	12	NA	0.707317	41	Yes	FLG-AS	virulent
31510005	Yes	Salmonella	Salmonella enterica	MN737551	vB_SalS-LPSTLL	47243	Caudoviricetes	NA	NA	Segzyvirus	siphovirus	Spot test	Spotting	41	0	NA	NA	NA	1	NA	41	Yes	NA	virulent
31510005	Yes	Salmonella	Salmonella enterica	MN737551	vB_SalS-LPSTLL	47243	Caudoviricetes	NA	NA	Segzyvirus	siphovirus	Plaque assay	Plaquing	30	11	17	13	11	NA	0.731707	41	Yes	NA	virulent
31510005	Yes	Salmonella	Salmonella enterica	MH523359	vB_SalM-LPST94	156548	Caudoviricetes	Ackermannviridae	Cvivirinae	Kuttervirus	myovirus	Spot test	Spotting	41	0	NA	NA	NA	1	NA	41	Yes	Ackermannviridae	virulent
31510005	Yes	Salmonella	Salmonella enterica	MH523359	vB_SalM-LPST94	156548	Caudoviricetes	Ackermannviridae	Cvivirinae	Kuttervirus	myovirus	Plaque assay	Plaquing	41	0	NA	NA	NA	NA	1	41	Yes	Ackermannviridae	virulent
31540091	Yes	Salmonella	Salmonella enterica	MK972714	SW3	30037	Caudoviricetes	Peduoviridae	NA	Irrigatiovirus	myovirus	Spot test	Spotting	20	41	NA	NA	NA	0.327869	NA	61	No	Peduoviridae	temperate
31540091	Yes	Salmonella	Salmonella enterica	MK972713	SW5	30046	Caudoviricetes	Peduoviridae	NA	Irrigatiovirus	myovirus	Spot test	Spotting	14	47	NA	NA	NA	0.229508	NA	61	No	Peduoviridae	temperate
31540091	Yes	Salmonella	Salmonella enterica	MK972712	SI7	30164	Caudoviricetes	Peduoviridae	NA	Irrigatiovirus	myovirus	Spot test	Spotting	7	54	NA	NA	NA	0.114754	NA	61	No	Peduoviridae	temperate
31540091	Yes	Salmonella	Salmonella enterica	MK972710	SI22	30920	Caudoviricetes	Peduoviridae	NA	Eganvirus	myovirus	Spot test	Spotting	10	51	NA	NA	NA	0.163934	NA	61	No	Peduoviridae	temperate
31540091	Yes	Salmonella	Salmonella enterica	MK972688	SI8	39988	Caudoviricetes	NA	NA	Lederbergvirus	podovirus	Spot test	Spotting	2	59	NA	NA	NA	0.0327869	NA	61	No	NA	temperate
31540091	Yes	Salmonella	Salmonella enterica	MK972696	Si3 KFo-2019	40012	Caudoviricetes	NA	NA	Lederbergvirus	podovirus	Spot test	Spotting	54	7	NA	NA	NA	0.885246	NA	61	No	NA	temperate
31540091	Yes	Salmonella	Salmonella enterica	MK972689	SF6	40115	Caudoviricetes	NA	NA	Lederbergvirus	podovirus	Spot test	Spotting	3	58	NA	NA	NA	0.0491803	NA	61	No	NA	temperate
31540091	Yes	Salmonella	Salmonella enterica	MK972695	SI5	40139	Caudoviricetes	NA	NA	Lederbergvirus	podovirus	Spot test	Spotting	17	44	NA	NA	NA	0.278689	NA	61	No	NA	temperate
31540091	Yes	Salmonella	Salmonella enterica	MK972697	SF10	40139	Caudoviricetes	NA	NA	Lederbergvirus	podovirus	Spot test	Spotting	5	56	NA	NA	NA	0.0819672	NA	61	No	NA	temperate
31540091	Yes	Salmonella	Salmonella enterica	MK972702	SS5	41392	Caudoviricetes	NA	Guernseyvirinae	Jerseyvirus	siphovirus	Spot test	Spotting	26	35	NA	NA	NA	0.42623	NA	61	No	FLG-G	virulent
31540091	Yes	Salmonella	Salmonella enterica	MK972705	SF2	41523	Caudoviricetes	NA	Guernseyvirinae	Jerseyvirus	siphovirus	Spot test	Spotting	27	34	NA	NA	NA	0.442623	NA	61	No	FLG-G	virulent
31540091	Yes	Salmonella	Salmonella enterica	MK972701	SS6	41731	Caudoviricetes	NA	Guernseyvirinae	Jerseyvirus	siphovirus	Spot test	Spotting	21	40	NA	NA	NA	0.344262	NA	61	No	FLG-G	virulent
31540091	Yes	Salmonella	Salmonella enterica	MK972706	SS8	41772	Caudoviricetes	NA	Guernseyvirinae	Jerseyvirus	siphovirus	Spot test	Spotting	18	43	NA	NA	NA	0.295082	NA	61	No	FLG-G	virulent
31540091	Yes	Salmonella	Salmonella enterica	MK972703	SS7	41795	Caudoviricetes	NA	Guernseyvirinae	Jerseyvirus	siphovirus	Spot test	Spotting	18	43	NA	NA	NA	0.295082	NA	61	No	FLG-G	virulent
31540091	Yes	Salmonella	Salmonella enterica	MK761198	SS10	41830	Caudoviricetes	NA	Guernseyvirinae	Jerseyvirus	siphovirus	Spot test	Spotting	21	40	NA	NA	NA	0.344262	NA	61	No	FLG-G	virulent
31540091	Yes	Salmonella	Salmonella enterica	MK972685	SE10	42000	Caudoviricetes	NA	NA	Lederbergvirus	podovirus	Spot test	Spotting	15	46	NA	NA	NA	0.245902	NA	61	No	NA	temperate
31540091	Yes	Salmonella	Salmonella enterica	MK972687	SE1	42001	Caudoviricetes	NA	NA	Lederbergvirus	podovirus	Spot test	Spotting	18	43	NA	NA	NA	0.295082	NA	61	No	NA	temperate
31540091	Yes	Salmonella	Salmonella enterica	MK761199	SI2	42013	Caudoviricetes	NA	Guernseyvirinae	Jerseyvirus	siphovirus	Spot test	Spotting	9	52	NA	NA	NA	0.147541	NA	61	No	FLG-G	virulent
31540091	Yes	Salmonella	Salmonella enterica	MK770415	SF11	42016	Caudoviricetes	NA	NA	Lederbergvirus	podovirus	Spot test	Spotting	16	45	NA	NA	NA	0.262295	NA	61	No	NA	temperate
31540091	Yes	Salmonella	Salmonella enterica	MK972686	SF3	42016	Caudoviricetes	NA	NA	Lederbergvirus	podovirus	Spot test	Spotting	23	38	NA	NA	NA	0.377049	NA	61	No	NA	temperate
31540091	Yes	Salmonella	Salmonella enterica	MK972693	SI23	42016	Caudoviricetes	NA	NA	Lederbergvirus	podovirus	Spot test	Spotting	16	45	NA	NA	NA	0.262295	NA	61	No	NA	temperate
31540091	Yes	Salmonella	Salmonella enterica	MK972694	SE22	42143	Caudoviricetes	NA	NA	Lederbergvirus	podovirus	Spot test	Spotting	18	43	NA	NA	NA	0.295082	NA	61	No	NA	temperate
31540091	Yes	Salmonella	Salmonella enterica	MK761196	SF5	42199	Caudoviricetes	NA	Guernseyvirinae	Jerseyvirus	siphovirus	Spot test	Spotting	20	41	NA	NA	NA	0.327869	NA	61	No	FLG-G	virulent
31540091	Yes	Salmonella	Salmonella enterica	MK972692	SE21	42916	Caudoviricetes	NA	NA	Lederbergvirus	podovirus	Spot test	Spotting	10	51	NA	NA	NA	0.163934	NA	61	No	NA	temperate
31540091	Yes	Salmonella	Salmonella enterica	MK761195	SF4	43514	Caudoviricetes	NA	Guernseyvirinae	Jerseyvirus	siphovirus	Spot test	Spotting	22	39	NA	NA	NA	0.360656	NA	61	No	FLG-G	virulent
31540091	Yes	Salmonella	Salmonella enterica	MK770414	SE16	45914	Caudoviricetes	NA	NA	Lederbergvirus	podovirus	Spot test	Spotting	19	42	NA	NA	NA	0.311475	NA	61	No	NA	temperate
31540091	Yes	Salmonella	Salmonella enterica	MK770411	SE13	52438	Caudoviricetes	NA	NA	Rosemountvirus	myovirus	Spot test	Spotting	51	10	NA	NA	NA	0.836066	NA	61	No	NA	virulent
31540091	Yes	Salmonella	Salmonella enterica	MK770413	SE4	53494	Caudoviricetes	NA	NA	Loughboroughvirus	NA	Spot test	Spotting	36	25	NA	NA	NA	0.590164	NA	61	No	NA	virulent
31540091	Yes	Salmonella	Salmonella enterica	MK770412	SE5	84567	Caudoviricetes	NA	Ounavirinae	Kolesnikvirus	myovirus	Spot test	Spotting	32	29	NA	NA	NA	0.52459	NA	61	No	NA	virulent
31540091	Yes	Salmonella	Salmonella enterica	MK972715	SE11	107763	Caudoviricetes	Demerecviridae	Markadamsvirinae	Tequintavirus	siphovirus	Spot test	Spotting	19	42	NA	NA	NA	0.311475	NA	61	No	Demerecviridae	virulent
31540091	Yes	Salmonella	Salmonella enterica	MK972716	SE8	107763	Caudoviricetes	Demerecviridae	Markadamsvirinae	Tequintavirus	siphovirus	Spot test	Spotting	21	40	NA	NA	NA	0.344262	NA	61	No	Demerecviridae	virulent
31540091	Yes	Salmonella	Salmonella enterica	MK972717	SE18	110795	Caudoviricetes	Demerecviridae	Markadamsvirinae	Epseptimavirus	siphovirus	Spot test	Spotting	24	37	NA	NA	NA	0.393443	NA	61	No	Demerecviridae	virulent
31540091	Yes	Salmonella	Salmonella enterica	MK972704	SE19	112879	Caudoviricetes	Demerecviridae	Markadamsvirinae	Epseptimavirus	siphovirus	Spot test	Spotting	35	26	NA	NA	NA	0.57377	NA	61	No	Demerecviridae	virulent
31540091	Yes	Salmonella	Salmonella enterica	MK972709	SE20	113437	Caudoviricetes	Demerecviridae	Markadamsvirinae	Epseptimavirus	siphovirus	Spot test	Spotting	34	27	NA	NA	NA	0.557377	NA	61	No	Demerecviridae	virulent
31540091	Yes	Salmonella	Salmonella enterica	MK972708	SE7	114355	Caudoviricetes	Demerecviridae	Markadamsvirinae	Epseptimavirus	siphovirus	Spot test	Spotting	38	23	NA	NA	NA	0.622951	NA	61	No	Demerecviridae	virulent
31540091	Yes	Salmonella	Salmonella enterica	MK770410	SE3	114437	Caudoviricetes	Demerecviridae	Markadamsvirinae	Epseptimavirus	siphovirus	Spot test	Spotting	35	26	NA	NA	NA	0.57377	NA	61	No	Demerecviridae	virulent
31540091	Yes	Salmonella	Salmonella enterica	MK972707	SE24	114855	Caudoviricetes	Demerecviridae	Markadamsvirinae	Epseptimavirus	siphovirus	Spot test	Spotting	39	22	NA	NA	NA	0.639344	NA	61	No	Demerecviridae	virulent
31540091	Yes	Salmonella	Salmonella enterica	MK972690	SE14	152926	Caudoviricetes	Ackermannviridae	Cvivirinae	Kuttervirus	myovirus	Spot test	Spotting	21	40	NA	NA	NA	0.344262	NA	61	No	Ackermannviridae	virulent
31540091	Yes	Salmonella	Salmonella enterica	MK972699	SS9	156329	Caudoviricetes	Ackermannviridae	Cvivirinae	Kuttervirus	myovirus	Spot test	Spotting	20	41	NA	NA	NA	0.327869	NA	61	No	Ackermannviridae	virulent
31540091	Yes	Salmonella	Salmonella enterica	MK972698	SS3	158539	Caudoviricetes	Ackermannviridae	Cvivirinae	Kuttervirus	myovirus	Spot test	Spotting	24	37	NA	NA	NA	0.393443	NA	61	No	Ackermannviridae	virulent
31556164	Yes	Salmonella	Salmonella enterica	LR026998	YSD1	58916	Caudoviricetes	Casjensviridae	NA	Chivirus	siphovirus	Spot test, EOP	Plaquing	19	9	10	9	9	NA	0.678571	28	No	Casjensviridae	virulent
31561510	Yes	Escherichia	Escherichia coli	MK962751	JK16	51854	Caudoviricetes	Drexlerviridae	Tempevirinae	Warwickvirus	siphovirus	Plaque assay	Plaquing	15	57	NA	NA	NA	NA	0.208333	72	No	Drexlerviridae	virulent
31561510	Yes	Escherichia	Escherichia coli	MK962758	JK55	86219	Caudoviricetes	NA	Ounavirinae	Felixounavirus	myovirus	Plaque assay	Plaquing	9	63	NA	NA	NA	NA	0.125	72	No	NA	virulent
31561510	Yes	Escherichia	Escherichia coli	MK962749	CM1	139598	Caudoviricetes	NA	Vequintavirinae	Vequintavirus	myovirus	Plaque assay	Plaquing	30	42	NA	NA	NA	NA	0.416667	72	No	NA	virulent
31561510	Yes	Escherichia	Escherichia coli	MK962750	CM8	167247	Caudoviricetes	Straboviridae	Tevenvirinae	Tequatrovirus	myovirus	Plaque assay	Plaquing	38	34	NA	NA	NA	NA	0.527778	72	No	Straboviridae	virulent
31561510	Yes	Escherichia	Escherichia coli	MK962755	JK38	167852	Caudoviricetes	Straboviridae	Tevenvirinae	Tequatrovirus	myovirus	Plaque assay	Plaquing	24	48	NA	NA	NA	NA	0.333333	72	No	Straboviridae	virulent
31561510	Yes	Escherichia	Escherichia coli	MK962756	JK42	168306	Caudoviricetes	Straboviridae	Tevenvirinae	Mosigvirus	myovirus	Plaque assay	Plaquing	27	45	NA	NA	NA	NA	0.375	72	No	Straboviridae	virulent
31561510	Yes	Escherichia	Escherichia coli	MK962752	JK23	168349	Caudoviricetes	Straboviridae	Tevenvirinae	Tequatrovirus	myovirus	Plaque assay	Plaquing	38	34	NA	NA	NA	NA	0.527778	72	No	Straboviridae	virulent
31561510	Yes	Escherichia	Escherichia coli	MK962754	JK36	168893	Caudoviricetes	Straboviridae	Tevenvirinae	Mosigvirus	myovirus	Plaque assay	Plaquing	25	47	NA	NA	NA	NA	0.347222	72	No	Straboviridae	virulent
31561510	Yes	Escherichia	Escherichia coli	MK962757	JK45	170740	Caudoviricetes	Straboviridae	Tevenvirinae	Tequatrovirus	myovirus	Plaque assay	Plaquing	24	48	NA	NA	NA	NA	0.333333	72	No	Straboviridae	virulent
31561510	Yes	Escherichia	Escherichia coli	MK962753	JK32	176009	Caudoviricetes	Straboviridae	NA	Krischvirus	myovirus	Plaque assay	Plaquing	18	54	NA	NA	NA	NA	0.25	72	No	Straboviridae	virulent
31635437	No	Staphylococcus	Staphylococcus aureus	MN539738	vB_SauM-D	139031	Caudoviricetes	Herelleviridae	Twortvirinae	Kayvirus	myovirus	Spot test, dilutions	Plaquing	44	23	NA	NA	NA	NA	0.656716	67	No	Herelleviridae	virulent
31635437	No	Staphylococcus	Staphylococcus aureus	MN539736	vB_SauM-A	139088	Caudoviricetes	Herelleviridae	Twortvirinae	Kayvirus	myovirus	Spot test, dilutions	Plaquing	41	26	NA	NA	NA	NA	0.61194	67	No	Herelleviridae	virulent
31635437	No	Staphylococcus	Staphylococcus aureus	MN539737	vB_SauM-C	140086	Caudoviricetes	Herelleviridae	Twortvirinae	Kayvirus	myovirus	Spot test, dilutions	Plaquing	56	11	NA	NA	NA	NA	0.835821	67	No	Herelleviridae	virulent
31653117	No	Vibrio	Vibrio anguillarum	MK672802	Va_90-11-286_p16	41427	Caudoviricetes	NA	NA	NA	NA	Spot test	Spotting	12	20	NA	NA	NA	0.375	NA	32	No	NA	temperate
31653117	No	Vibrio	Vibrio anguillarum	MK672805	Va_PF430-3_p42	51907	Caudoviricetes	NA	NA	NA	NA	Spot test	Spotting	22	10	NA	NA	NA	0.6875	NA	32	No	NA	temperate
31653117	No	Vibrio	Vibrio anguillarum	MK672803	Va_91-7-154_p41	54138	Caudoviricetes	NA	NA	NA	NA	Spot test	Spotting	3	29	NA	NA	NA	0.09375	NA	32	No	NA	temperate
31653117	No	Vibrio	Vibrio anguillarum	MK672804	Va_178/90_p41	54138	Caudoviricetes	NA	NA	NA	NA	Spot test	Spotting	6	26	NA	NA	NA	0.1875	NA	32	No	NA	temperate
31653117	No	Vibrio	Vibrio anguillarum	MK672799	Va_90-11-287_p41	54432	Caudoviricetes	NA	NA	NA	NA	Spot test	Spotting	5	27	NA	NA	NA	0.15625	NA	32	No	NA	temperate
31678321	No	Enterococcus	Enterococcus faecalis	MK268686	vB_EfaH_EF1TV	143507	Caudoviricetes	Herelleviridae	Brockvirinae	Kochikohdavirus	myovirus	Spot test	Spotting	17	0	NA	NA	NA	1	NA	17	Yes	Herelleviridae	virulent
31678321	No	Enterococcus	Enterococcus faecalis	MK268686	vB_EfaH_EF1TV	143507	Caudoviricetes	Herelleviridae	Brockvirinae	Kochikohdavirus	myovirus	Spot test, dilutions	Plaquing	8	9	8	0	9	NA	0.470588	17	Yes	Herelleviridae	virulent
31679043	Yes	Paracidovorax	Paracidovorax citrulli	MH727593	ACPWH	42499	Caudoviricetes	NA	NA	NA	siphovirus	Spot test	Spotting	39	3	NA	NA	NA	0.928571	NA	42	No	NA	temperate
31736918	No	Escherichia	Escherichia coli	MK907239	vB_EcoM-12474V	33714	Caudoviricetes	Peduoviridae	NA	Peduovirus	myovirus	Spot test, EOP	Plaquing	2	35	2	0	35	NA	0.0540541	37	No	Peduoviridae	temperate
31736918	No	Escherichia	Escherichia coli	MK907241	vB_EcoS-2004IV	44219	Caudoviricetes	Drexlerviridae	Braunvirinae	Veterinaerplatzvirus	siphovirus	Spot test, EOP	Plaquing	4	33	4	0	33	NA	0.108108	37	No	Drexlerviridae	virulent
31736918	No	Escherichia	Escherichia coli	MK907271	vB_EcoS-26175V	114646	Caudoviricetes	Demerecviridae	Markadamsvirinae	Epseptimavirus	siphovirus	Spot test, EOP	Plaquing	6	31	5	1	31	NA	0.162162	37	No	Demerecviridae	virulent
31787934	Yes	Shigella	Shigella boydii	MK509462	MK-13	158755	Caudoviricetes	Ackermannviridae	Aglimvirinae	Agtrevirus	myovirus	Spot test	Spotting	10	85	NA	NA	NA	0.105263	NA	95	No	Ackermannviridae	virulent
31810319	No	Klebsiella	Klebsiella pneumoniae	MG922974	KP8	73679	Caudoviricetes	Schitoviridae	Enquatrovirinae	Kaypoctavirus	podovirus	Spot test, dilutions	Plaquing	1	49	NA	NA	NA	NA	0.02	50	No	Schitoviridae	virulent
31835553	No	Staphylococcus	Staphylococcus pseudintermedius	MK450538	vB_SpsS_QT1	43029	Caudoviricetes	NA	NA	Fibralongavirus	siphovirus	Spot test, dilutions	Plaquing	10	42	NA	NA	NA	NA	0.192308	52	No	NA	temperate
31897726	Yes	Achromobacter	Achromobacter xylosoxidans	MK962638	vB_AxyP_19-32_Axy21	43049	Caudoviricetes	Autographiviridae	Krylovirinae	NA	podovirus	Spot test	Spotting	8	5	NA	NA	NA	0.615385	NA	13	Yes	FLG-A	virulent
31897726	Yes	Achromobacter	Achromobacter xylosoxidans	MK962638	vB_AxyP_19-32_Axy21	43049	Caudoviricetes	Autographiviridae	Krylovirinae	NA	podovirus	Spot test, EOP	Plaquing	6	7	6	0	7	NA	0.461538	13	Yes	FLG-A	virulent
31897726	Yes	Achromobacter	Achromobacter xylosoxidans	MK962628	vB_AxyP_19-32_Axy09	43287	Caudoviricetes	Autographiviridae	Krylovirinae	NA	podovirus	Spot test	Spotting	4	9	NA	NA	NA	0.307692	NA	13	Yes	FLG-A	virulent
31897726	Yes	Achromobacter	Achromobacter xylosoxidans	MK962628	vB_AxyP_19-32_Axy09	43287	Caudoviricetes	Autographiviridae	Krylovirinae	NA	podovirus	Spot test, EOP	Plaquing	4	9	4	0	9	NA	0.307692	13	Yes	FLG-A	virulent
31897726	Yes	Achromobacter	Achromobacter xylosoxidans	MK962640	vB_AxyP_19-32_Axy23	43773	Caudoviricetes	Autographiviridae	Krylovirinae	NA	podovirus	Spot test	Spotting	4	9	NA	NA	NA	0.307692	NA	13	Yes	FLG-A	virulent
31897726	Yes	Achromobacter	Achromobacter xylosoxidans	MK962640	vB_AxyP_19-32_Axy23	43773	Caudoviricetes	Autographiviridae	Krylovirinae	NA	podovirus	Spot test, EOP	Plaquing	4	9	4	0	9	NA	0.307692	13	Yes	FLG-A	virulent
31897726	Yes	Achromobacter	Achromobacter xylosoxidans	MK962635	vB_AxyS_19-32_Axy18	45500	Caudoviricetes	NA	NA	NA	siphovirus	Spot test	Spotting	3	10	NA	NA	NA	0.230769	NA	13	Yes	NA	virulent
31897726	Yes	Achromobacter	Achromobacter xylosoxidans	MK962635	vB_AxyS_19-32_Axy18	45500	Caudoviricetes	NA	NA	NA	siphovirus	Spot test, EOP	Plaquing	2	11	2	0	11	NA	0.153846	13	Yes	NA	virulent
31897726	Yes	Achromobacter	Achromobacter xylosoxidans	MK962627	vB_AxyS_19-32_Axy06	45830	Caudoviricetes	NA	NA	Steinhofvirus	siphovirus	Spot test	Spotting	8	5	NA	NA	NA	0.615385	NA	13	Yes	NA	NA
31897726	Yes	Achromobacter	Achromobacter xylosoxidans	MK962627	vB_AxyS_19-32_Axy06	45830	Caudoviricetes	NA	NA	Steinhofvirus	siphovirus	Spot test, EOP	Plaquing	7	6	7	0	6	NA	0.538462	13	Yes	NA	NA
31897726	Yes	Achromobacter	Achromobacter xylosoxidans	MK962636	vB_AxyS_19-32_Axy19	46036	Caudoviricetes	NA	NA	NA	siphovirus	Spot test	Spotting	2	11	NA	NA	NA	0.153846	NA	13	Yes	NA	virulent
31897726	Yes	Achromobacter	Achromobacter xylosoxidans	MK962636	vB_AxyS_19-32_Axy19	46036	Caudoviricetes	NA	NA	NA	siphovirus	Spot test, EOP	Plaquing	1	12	1	0	12	NA	0.0769231	13	Yes	NA	virulent
31897726	Yes	Achromobacter	Achromobacter xylosoxidans	MK962633	vB_AxyS_19-32_Axy14	46703	Caudoviricetes	NA	NA	Steinhofvirus	siphovirus	Spot test	Spotting	3	10	NA	NA	NA	0.230769	NA	13	Yes	NA	temperate
31897726	Yes	Achromobacter	Achromobacter xylosoxidans	MK962633	vB_AxyS_19-32_Axy14	46703	Caudoviricetes	NA	NA	Steinhofvirus	siphovirus	Spot test, EOP	Plaquing	3	10	3	0	10	NA	0.230769	13	Yes	NA	temperate
31897726	Yes	Achromobacter	Achromobacter xylosoxidans	MK962639	vB_AxyP_19-32_Axy22	71710	Caudoviricetes	Schitoviridae	Rothmandenesvirinae	Pourcelvirus	podovirus	Spot test	Spotting	2	11	NA	NA	NA	0.153846	NA	13	Yes	Schitoviridae	virulent
31897726	Yes	Achromobacter	Achromobacter xylosoxidans	MK962639	vB_AxyP_19-32_Axy22	71710	Caudoviricetes	Schitoviridae	Rothmandenesvirinae	Pourcelvirus	podovirus	Spot test, EOP	Plaquing	2	11	2	0	11	NA	0.153846	13	Yes	Schitoviridae	virulent
31897726	Yes	Achromobacter	Achromobacter xylosoxidans	MK962626	vB_AxyP_19-32_Axy04	73834	Caudoviricetes	Schitoviridae	Rothmandenesvirinae	Dongdastvirus	podovirus	Spot test	Spotting	2	11	NA	NA	NA	0.153846	NA	13	Yes	Schitoviridae	virulent
31897726	Yes	Achromobacter	Achromobacter xylosoxidans	MK962626	vB_AxyP_19-32_Axy04	73834	Caudoviricetes	Schitoviridae	Rothmandenesvirinae	Dongdastvirus	podovirus	Spot test, EOP	Plaquing	2	11	2	0	11	NA	0.153846	13	Yes	Schitoviridae	virulent
31897726	Yes	Achromobacter	Achromobacter xylosoxidans	MK962629	vB_AxyP_19-32_Axy10	73898	Caudoviricetes	Schitoviridae	Rothmandenesvirinae	Pourcelvirus	podovirus	Spot test	Spotting	5	8	NA	NA	NA	0.384615	NA	13	Yes	Schitoviridae	virulent
31897726	Yes	Achromobacter	Achromobacter xylosoxidans	MK962629	vB_AxyP_19-32_Axy10	73898	Caudoviricetes	Schitoviridae	Rothmandenesvirinae	Pourcelvirus	podovirus	Spot test, EOP	Plaquing	1	12	1	0	12	NA	0.0769231	13	Yes	Schitoviridae	virulent
31897726	Yes	Achromobacter	Achromobacter xylosoxidans	MK962641	vB_AxyP_19-32_Axy24	74744	Caudoviricetes	Schitoviridae	Rothmandenesvirinae	Dongdastvirus	podovirus	Spot test	Spotting	7	6	NA	NA	NA	0.538462	NA	13	Yes	Schitoviridae	virulent
31897726	Yes	Achromobacter	Achromobacter xylosoxidans	MK962641	vB_AxyP_19-32_Axy24	74744	Caudoviricetes	Schitoviridae	Rothmandenesvirinae	Dongdastvirus	podovirus	Spot test, EOP	Plaquing	6	7	6	0	7	NA	0.461538	13	Yes	Schitoviridae	virulent
31912220	Yes	Klebsiella	Klebsiella pneumoniae	MN176573	vB_KpnP_IME337	44266	Caudoviricetes	Autographiviridae	Slopekvirinae	Drulisvirus	podovirus	Spot test	Spotting	1	29	NA	NA	NA	0.0333333	NA	30	No	FLG-A	virulent
31936552	Yes	Klebsiella	Klebsiella pneumoniae	MN794002	VLC3	43351	Caudoviricetes	Autographiviridae	Slopekvirinae	Drulisvirus	podovirus	Spot test	Spotting	2	23	NA	NA	NA	0.08	NA	25	No	FLG-A	virulent
31936552	Yes	Klebsiella	Klebsiella pneumoniae	MN794000	VLC1	43411	Caudoviricetes	Autographiviridae	Slopekvirinae	Drulisvirus	podovirus	Spot test	Spotting	2	23	NA	NA	NA	0.08	NA	25	No	FLG-A	virulent
31936552	Yes	Klebsiella	Klebsiella pneumoniae	MN794001	VLC2	43784	Caudoviricetes	Autographiviridae	Slopekvirinae	Drulisvirus	podovirus	Spot test	Spotting	2	23	NA	NA	NA	0.08	NA	25	No	FLG-A	virulent
31936552	Yes	Klebsiella	Klebsiella pneumoniae	MN794003	VLC4	44656	Caudoviricetes	Autographiviridae	Slopekvirinae	Drulisvirus	podovirus	Spot test	Spotting	2	23	NA	NA	NA	0.08	NA	25	No	FLG-A	virulent
31953385	Yes	Escherichia	Escherichia coli	LR597637	ESSI2_ev239	29203	Caudoviricetes	Peduoviridae	NA	Evevirus	myovirus	Spot test	Spotting	5	71	NA	NA	NA	0.0657895	NA	76	No	Peduoviridae	NA
31953385	Yes	Escherichia	Escherichia coli	LR597649	ESSI2_ev015	30584	Caudoviricetes	Peduoviridae	NA	Quadragintavirus	myovirus	Spot test	Spotting	4	72	NA	NA	NA	0.0526316	NA	76	No	Peduoviridae	temperate
31953385	Yes	Escherichia	Escherichia coli	LR597638	ESSI2_ev040	30597	Caudoviricetes	Peduoviridae	NA	Quadragintavirus	myovirus	Spot test	Spotting	1	75	NA	NA	NA	0.0131579	NA	76	No	Peduoviridae	temperate
31953385	Yes	Escherichia	Escherichia coli	LR597640	ESSI2_ev129	30927	Caudoviricetes	Peduoviridae	NA	Quadragintavirus	myovirus	Spot test	Spotting	2	74	NA	NA	NA	0.0263158	NA	76	No	Peduoviridae	NA
31953385	Yes	Escherichia	Escherichia coli	LR595885	P2_4E6b	31128	Caudoviricetes	Peduoviridae	NA	Peduovirus	myovirus	Spot test	Spotting	2	74	NA	NA	NA	0.0263158	NA	76	No	Peduoviridae	temperate
31953385	Yes	Escherichia	Escherichia coli	LR595869	P2_2H4	31342	Caudoviricetes	Peduoviridae	NA	Peduovirus	myovirus	Spot test	Spotting	6	70	NA	NA	NA	0.0789474	NA	76	No	Peduoviridae	temperate
31953385	Yes	Escherichia	Escherichia coli	LR595873	P2_4B2	32118	Caudoviricetes	Peduoviridae	NA	Peduovirus	myovirus	Spot test	Spotting	5	71	NA	NA	NA	0.0657895	NA	76	No	Peduoviridae	temperate
31953385	Yes	Escherichia	Escherichia coli	LR595883	P2_4C9	32150	Caudoviricetes	Peduoviridae	NA	Peduovirus	myovirus	Spot test	Spotting	3	73	NA	NA	NA	0.0394737	NA	76	No	Peduoviridae	temperate
31953385	Yes	Escherichia	Escherichia coli	LR595870	P2_2H1	32662	Caudoviricetes	Peduoviridae	NA	Peduovirus	myovirus	Spot test	Spotting	4	72	NA	NA	NA	0.0526316	NA	76	No	Peduoviridae	temperate
31953385	Yes	Escherichia	Escherichia coli	LR595887	P2_4A7	32848	Caudoviricetes	Peduoviridae	NA	Peduovirus	myovirus	Spot test	Spotting	1	75	NA	NA	NA	0.0131579	NA	76	No	Peduoviridae	temperate
31953385	Yes	Escherichia	Escherichia coli	LR595891	P88_4B11	37100	Caudoviricetes	Peduoviridae	NA	Xuanwuvirus	myovirus	Spot test	Spotting	7	69	NA	NA	NA	0.0921053	NA	76	No	Peduoviridae	temperate
31953385	Yes	Escherichia	Escherichia coli	LR595867	Mu_3F6	37126	Caudoviricetes	NA	NA	Muvirus	NA	Spot test	Spotting	2	74	NA	NA	NA	0.0263158	NA	76	No	NA	virulent
31953385	Yes	Escherichia	Escherichia coli	LR597642	Evi	40019	Caudoviricetes	NA	NA	NA	NA	Spot test	Spotting	2	74	NA	NA	NA	0.0263158	NA	76	No	NA	temperate
31953385	Yes	Escherichia	Escherichia coli	LR595868	mEp460_4F5	42927	Caudoviricetes	NA	NA	Glaedevirus	NA	Spot test	Spotting	4	72	NA	NA	NA	0.0526316	NA	76	No	NA	temperate
31953385	Yes	Escherichia	Escherichia coli	LR597645	Fraca	43664	Caudoviricetes	NA	Hendrixvirinae	NA	NA	Spot test	Spotting	4	72	NA	NA	NA	0.0526316	NA	76	No	NA	temperate
31953385	Yes	Escherichia	Escherichia coli	LR597646	Gluttony_ev152	44825	Caudoviricetes	NA	NA	Dhillonvirus	NA	Spot test	Spotting	10	66	NA	NA	NA	0.131579	NA	76	No	NA	virulent
31953385	Yes	Escherichia	Escherichia coli	LR597639	Lambda_ev243	45560	Caudoviricetes	NA	NA	Nesevirus	NA	Spot test	Spotting	4	72	NA	NA	NA	0.0526316	NA	76	No	NA	temperate
31953385	Yes	Escherichia	Escherichia coli	LR597641	mEp460_ev081	45865	Caudoviricetes	NA	NA	Glaedevirus	NA	Spot test	Spotting	2	74	NA	NA	NA	0.0263158	NA	76	No	NA	temperate
31953385	Yes	Escherichia	Escherichia coli	LR595862	Lambda_2H10	46288	Caudoviricetes	NA	NA	Glaedevirus	NA	Spot test	Spotting	2	74	NA	NA	NA	0.0263158	NA	76	No	NA	temperate
31953385	Yes	Escherichia	Escherichia coli	LR597650	Lambda_ev203	46680	Caudoviricetes	NA	NA	Jouyvirus	NA	Spot test	Spotting	1	75	NA	NA	NA	0.0131579	NA	76	No	NA	NA
31953385	Yes	Escherichia	Escherichia coli	LR597636	Lambda_ev207	46685	Caudoviricetes	NA	NA	Jouyvirus	NA	Spot test	Spotting	2	74	NA	NA	NA	0.0263158	NA	76	No	NA	NA
31953385	Yes	Escherichia	Escherichia coli	LR595865	Lambda_2G7a	46701	Caudoviricetes	NA	NA	Jouyvirus	NA	Spot test	Spotting	3	73	NA	NA	NA	0.0394737	NA	76	No	NA	NA
31953385	Yes	Escherichia	Escherichia coli	LR595860	Lambda_2E9	46702	Caudoviricetes	NA	NA	Jouyvirus	NA	Spot test	Spotting	3	73	NA	NA	NA	0.0394737	NA	76	No	NA	NA
31953385	Yes	Escherichia	Escherichia coli	LR595850	Lambda_1H12	46703	Caudoviricetes	NA	NA	Jouyvirus	NA	Spot test	Spotting	2	74	NA	NA	NA	0.0263158	NA	76	No	NA	temperate
31953385	Yes	Escherichia	Escherichia coli	LR597648	Lambda_ev245	46704	Caudoviricetes	NA	NA	Jouyvirus	NA	Spot test	Spotting	2	74	NA	NA	NA	0.0263158	NA	76	No	NA	NA
31953385	Yes	Escherichia	Escherichia coli	LR597644	Lambda_ev087	46710	Caudoviricetes	NA	NA	Jouyvirus	NA	Spot test	Spotting	4	72	NA	NA	NA	0.0526316	NA	76	No	NA	NA
31953385	Yes	Escherichia	Escherichia coli	LR597653	Lambda_ev066	46723	Caudoviricetes	NA	NA	Jouyvirus	NA	Spot test	Spotting	8	68	NA	NA	NA	0.105263	NA	76	No	NA	NA
31953385	Yes	Escherichia	Escherichia coli	LR597652	Lambda_ev110	46770	Caudoviricetes	NA	NA	Jouyvirus	NA	Spot test	Spotting	4	72	NA	NA	NA	0.0526316	NA	76	No	NA	NA
31953385	Yes	Escherichia	Escherichia coli	LR595866	Lambda_2G7b	47142	Caudoviricetes	NA	NA	Nesevirus	NA	Spot test	Spotting	4	72	NA	NA	NA	0.0526316	NA	76	No	NA	temperate
31953385	Yes	Escherichia	Escherichia coli	LR597635	Lambda_ev099	47224	Caudoviricetes	NA	NA	Radostvirus	NA	Spot test	Spotting	3	73	NA	NA	NA	0.0394737	NA	76	No	NA	temperate
31953385	Yes	Escherichia	Escherichia coli	LR597651	Lambda_ev058	47678	Caudoviricetes	NA	NA	Jouyvirus	NA	Spot test	Spotting	2	74	NA	NA	NA	0.0263158	NA	76	No	NA	NA
31953385	Yes	Escherichia	Escherichia coli	LR595863	Lambda_4B5	48141	Caudoviricetes	NA	NA	Jouyvirus	NA	Spot test	Spotting	3	73	NA	NA	NA	0.0394737	NA	76	No	NA	temperate
31953385	Yes	Escherichia	Escherichia coli	LR597656	Stevie_ev116	48646	Caudoviricetes	Drexlerviridae	Tempevirinae	Tlsvirus	siphovirus	Spot test	Spotting	10	66	NA	NA	NA	0.131579	NA	76	No	Drexlerviridae	virulent
31953385	Yes	Escherichia	Escherichia coli	LR595859	Lambda_2B8	48763	Caudoviricetes	NA	NA	Alegriavirus	NA	Spot test	Spotting	1	75	NA	NA	NA	0.0131579	NA	76	No	NA	temperate
31953385	Yes	Escherichia	Escherichia coli	LR595864	Lambda_4A7	49168	Caudoviricetes	NA	NA	Bievrevirus	NA	Spot test	Spotting	1	75	NA	NA	NA	0.0131579	NA	76	No	NA	temperate
31953385	Yes	Escherichia	Escherichia coli	LR595861	Lambda_4C10	49207	Caudoviricetes	NA	NA	Bievrevirus	NA	Spot test	Spotting	3	73	NA	NA	NA	0.0394737	NA	76	No	NA	temperate
31953385	Yes	Escherichia	Escherichia coli	LR597643	Lambda_ev017	50126	Caudoviricetes	NA	NA	Jouyvirus	NA	Spot test	Spotting	2	74	NA	NA	NA	0.0263158	NA	76	No	NA	NA
31953385	Yes	Escherichia	Escherichia coli	LR597663	VpaE1_ev78	87688	Caudoviricetes	NA	Ounavirinae	Felixounavirus	myovirus	Spot test	Spotting	12	64	NA	NA	NA	0.157895	NA	76	No	NA	virulent
31953385	Yes	Escherichia	Escherichia coli	LR597658	VpaE1_ev108	87749	Caudoviricetes	NA	Ounavirinae	Felixounavirus	myovirus	Spot test	Spotting	23	53	NA	NA	NA	0.302632	NA	76	No	NA	virulent
31953385	Yes	Escherichia	Escherichia coli	LR699048	VpaE1_ev035	88002	Caudoviricetes	NA	Ounavirinae	Felixounavirus	myovirus	Spot test	Spotting	9	67	NA	NA	NA	0.118421	NA	76	No	NA	virulent
31953385	Yes	Escherichia	Escherichia coli	LR597659	T5_ev212	108546	Caudoviricetes	Demerecviridae	Markadamsvirinae	Tequintavirus	siphovirus	Spot test	Spotting	31	45	NA	NA	NA	0.407895	NA	76	No	Demerecviridae	virulent
31953385	Yes	Escherichia	Escherichia coli	LR597655	T5_ev219	110393	Caudoviricetes	Demerecviridae	Markadamsvirinae	Tequintavirus	siphovirus	Spot test	Spotting	21	55	NA	NA	NA	0.276316	NA	76	No	Demerecviridae	virulent
31953385	Yes	Escherichia	Escherichia coli	LR699804	rV5_ev146	131919	Caudoviricetes	NA	Vequintavirinae	Vequintavirus	myovirus	Spot test	Spotting	33	43	NA	NA	NA	0.434211	NA	76	No	NA	virulent
31953385	Yes	Escherichia	Escherichia coli	LR597647	rV5_ev147	136384	Caudoviricetes	NA	Vequintavirinae	Vequintavirus	myovirus	Spot test	Spotting	51	25	NA	NA	NA	0.671053	NA	76	No	NA	virulent
31953385	Yes	Escherichia	Escherichia coli	LR694165	rV5_ev156	136385	Caudoviricetes	NA	Vequintavirinae	Vequintavirus	myovirus	Spot test	Spotting	52	24	NA	NA	NA	0.684211	NA	76	No	NA	virulent
31953385	Yes	Escherichia	Escherichia coli	LR694610	rV5_ev168	138171	Caudoviricetes	NA	Vequintavirinae	Vequintavirus	myovirus	Spot test	Spotting	19	57	NA	NA	NA	0.25	NA	76	No	NA	virulent
31953385	Yes	Escherichia	Escherichia coli	LR694611	rV5_ev158	138177	Caudoviricetes	NA	Vequintavirinae	Vequintavirus	myovirus	Spot test	Spotting	46	30	NA	NA	NA	0.605263	NA	76	No	NA	virulent
31953385	Yes	Escherichia	Escherichia coli	LR597654	phAPEC8_ev052	150152	Caudoviricetes	NA	Stephanstirmvirinae	Phapecoctavirus	myovirus	Spot test	Spotting	48	28	NA	NA	NA	0.631579	NA	76	No	NA	virulent
31953385	Yes	Escherichia	Escherichia coli	LR597657	T4_ev240	166954	Caudoviricetes	Straboviridae	Tevenvirinae	Tequatrovirus	myovirus	Spot test	Spotting	9	67	NA	NA	NA	0.118421	NA	76	No	Straboviridae	virulent
31953385	Yes	Escherichia	Escherichia coli	LR597660	T4_ev151	167097	Caudoviricetes	Straboviridae	Tevenvirinae	Tequatrovirus	myovirus	Spot test	Spotting	32	44	NA	NA	NA	0.421053	NA	76	No	Straboviridae	virulent
32073713	Yes	Salmonella	Salmonella enterica	OL800603	vB_STy-RN5i1	39433	Caudoviricetes	Autographiviridae	Studiervirinae	Berlinvirus	podovirus	Spot test	Spotting	18	2	NA	NA	NA	0.9	NA	20	Yes	FLG-AS	virulent
32073713	Yes	Salmonella	Salmonella enterica	OL800603	vB_STy-RN5i1	39433	Caudoviricetes	Autographiviridae	Studiervirinae	Berlinvirus	podovirus	Plaque assay	Plaquing	7	13	NA	NA	NA	NA	0.35	20	Yes	FLG-AS	virulent
32073713	Yes	Salmonella	Salmonella enterica	OL800604	vB_STy-RN29	110591	Caudoviricetes	Demerecviridae	Markadamsvirinae	Tequintavirus	siphovirus	Spot test	Spotting	11	9	NA	NA	NA	0.55	NA	20	Yes	Demerecviridae	virulent
32073713	Yes	Salmonella	Salmonella enterica	OL800604	vB_STy-RN29	110591	Caudoviricetes	Demerecviridae	Markadamsvirinae	Tequintavirus	siphovirus	Plaque assay	Plaquing	9	11	NA	NA	NA	NA	0.45	20	Yes	Demerecviridae	virulent
32138347	No	Lactococcus	Lactococcus lactis	MH779518	vB_Llc_bIBB12	21458	Caudoviricetes	NA	NA	Ceduovirus	siphovirus	Plaque assay	Plaquing	1	53	NA	NA	NA	NA	0.0185185	54	No	NA	virulent
32138347	No	Lactococcus	Lactococcus lactis	MH779519	vB_LLc_bIBB14	21710	Caudoviricetes	NA	NA	Ceduovirus	siphovirus	Plaque assay	Plaquing	4	50	NA	NA	NA	NA	0.0740741	54	No	NA	virulent
32138347	No	Lactococcus	Lactococcus lactis	MH779520	vB_Llc_bIBB27	21713	Caudoviricetes	NA	NA	Ceduovirus	siphovirus	Plaque assay	Plaquing	4	50	NA	NA	NA	NA	0.0740741	54	No	NA	virulent
32138347	No	Lactococcus	Lactococcus lactis	MH779525	vB_Llc_bIBBE1	21749	Caudoviricetes	NA	NA	Ceduovirus	siphovirus	Plaque assay	Plaquing	11	43	NA	NA	NA	NA	0.203704	54	No	NA	virulent
32138347	No	Lactococcus	Lactococcus lactis	MH779521	vB_Llc_bIBB94p4	21834	Caudoviricetes	NA	NA	Ceduovirus	siphovirus	Plaque assay	Plaquing	5	49	NA	NA	NA	NA	0.0925926	54	No	NA	virulent
32138347	No	Lactococcus	Lactococcus lactis	MH779522	vB_Llc_bIBBA3	21906	Caudoviricetes	NA	NA	Ceduovirus	siphovirus	Plaque assay	Plaquing	2	52	NA	NA	NA	NA	0.037037	54	No	NA	virulent
32138347	No	Lactococcus	Lactococcus lactis	MH779524	vB_Llc_bIBBD4	21907	Caudoviricetes	NA	NA	Ceduovirus	siphovirus	Plaque assay	Plaquing	7	47	NA	NA	NA	NA	0.12963	54	No	NA	virulent
32138347	No	Lactococcus	Lactococcus lactis	MH779526	vB_Llc_bIBBL81	21915	Caudoviricetes	NA	NA	Ceduovirus	siphovirus	Plaque assay	Plaquing	3	51	NA	NA	NA	NA	0.0555556	54	No	NA	virulent
32138347	No	Lactococcus	Lactococcus lactis	MH779527	vB_Llc_bIBBp6/4	22220	Caudoviricetes	NA	NA	Ceduovirus	siphovirus	Plaque assay	Plaquing	1	53	NA	NA	NA	NA	0.0185185	54	No	NA	virulent
32138347	No	Lactococcus	Lactococcus lactis	MH779523	vB_Llc_bIBBAm4	22703	Caudoviricetes	NA	NA	Ceduovirus	siphovirus	Plaque assay	Plaquing	1	53	NA	NA	NA	NA	0.0185185	54	No	NA	virulent
32153543	Yes	Vibrio	Vibrio parahaemolyticus	MN102376	vB_VpS_CA8	58480	Caudoviricetes	NA	Queuovirinae	NA	siphovirus	Spot test	Spotting	22	39	NA	NA	NA	0.360656	NA	61	No	NA	virulent
32153543	Yes	Vibrio	Vibrio parahaemolyticus	MN175679	vB_VpS_BA3	58648	Caudoviricetes	NA	Queuovirinae	NA	siphovirus	Spot test	Spotting	5	56	NA	NA	NA	0.0819672	NA	61	No	NA	virulent
32169489	Yes	Salmonella	Salmonella enterica	MN227145	BPSELC-1	86996	Caudoviricetes	NA	Ounavirinae	Felixounavirus	myovirus	Spot test	Spotting	26	0	NA	NA	NA	1	NA	26	No	NA	virulent
32210942	Yes	Yersinia	Yersinia enterocolitica	MN617773	vB_Yen_X1	49948	Caudoviricetes	NA	NA	NA	myovirus	Spot test	Spotting	30	21	NA	NA	NA	0.588235	NA	51	Yes	NA	virulent
32210942	Yes	Yersinia	Yersinia enterocolitica	MN617773	vB_Yen_X1	49948	Caudoviricetes	NA	NA	NA	myovirus	Plaque assay	Plaquing	27	24	NA	NA	NA	NA	0.529412	51	Yes	NA	virulent
32240203	No	Pectobacterium	Pectobacterium atrosepticum	MN327636	MA6	38553	Caudoviricetes	Autographiviridae	Studiervirinae	Pektosvirus	podovirus	Plaque assay	Plaquing	4	11	NA	NA	NA	NA	0.266667	15	No	FLG-AS	virulent
32240203	No	Pectobacterium	Pectobacterium atrosepticum	MN308080	MA1A	39781	Caudoviricetes	Autographiviridae	Studiervirinae	Pektosvirus	podovirus	Plaque assay	Plaquing	10	5	NA	NA	NA	NA	0.666667	15	No	FLG-AS	virulent
32248441	Yes	Staphylococcus	Staphylococcus aureus	MK764384	SA46-CTH2	17505	Caudoviricetes	Rountreeviridae	Rakietenvirinae	Rosenblumvirus	podovirus	Spot test	Spotting	55	3	NA	NA	NA	0.948276	NA	58	No	Rountreeviridae	virulent
32283768	Yes	Salmonella	Salmonella enterica	MK673511	ZCSE2	53965	Caudoviricetes	NA	NA	Loughboroughvirus	myovirus	Spot test, dilutions	Plaquing	24	1	NA	NA	NA	NA	0.96	25	No	NA	virulent
32331668	Yes	Salmonella	Salmonella enterica	MN481367	D1-2	86878	Caudoviricetes	NA	Ounavirinae	Felixounavirus	myovirus	Spot test	Spotting	12	1	NA	NA	NA	0.923077	NA	13	No	NA	virulent
32365770	Yes	Klebsiella	Klebsiella pneumoniae	MT197176	VLC6	44294	Caudoviricetes	Autographiviridae	Slopekvirinae	Drulisvirus	podovirus	Spot test	Spotting	5	72	NA	NA	NA	0.0649351	NA	77	No	FLG-A	virulent
32365770	Yes	Klebsiella	Klebsiella pneumoniae	MT197175	VLC5	44932	Caudoviricetes	Autographiviridae	Slopekvirinae	Drulisvirus	podovirus	Spot test	Spotting	2	75	NA	NA	NA	0.025974	NA	77	No	FLG-A	virulent
32367280	No	Pseudomonas	Pseudomonas aeruginosa	MH356729	LP14	73080	Caudoviricetes	Schitoviridae	Migulavirinae	Litunavirus	podovirus	Plaque assay	Plaquing	7	10	2	5	10	NA	0.411765	17	No	Schitoviridae	virulent
32383813	No	Pseudomonas	Pseudomonas syringae	MT104465	MR1	39033	Caudoviricetes	Autographiviridae	Studiervirinae	Ghunavirus	podovirus	Spot test, dilutions	Plaquing	8	2	NA	NA	NA	NA	0.8	10	No	FLG-AS	virulent
32383813	No	Pseudomonas	Pseudomonas syringae	MT104466	MR2	40986	Caudoviricetes	Autographiviridae	Studiervirinae	Ghunavirus	podovirus	Spot test, dilutions	Plaquing	8	2	NA	NA	NA	NA	0.8	10	No	FLG-AS	virulent
32383813	No	Pseudomonas	Pseudomonas syringae	MT104468	MR5	41270	Caudoviricetes	Autographiviridae	Krylovirinae	NA	podovirus	Spot test, dilutions	Plaquing	6	4	NA	NA	NA	NA	0.6	10	No	FLG-A	virulent
32383813	No	Pseudomonas	Pseudomonas syringae	MT104469	MR6	41300	Caudoviricetes	Autographiviridae	Krylovirinae	NA	podovirus	Spot test, dilutions	Plaquing	5	5	NA	NA	NA	NA	0.5	10	No	FLG-A	virulent
32383813	No	Pseudomonas	Pseudomonas syringae	MT104472	MR12	41368	Caudoviricetes	Autographiviridae	Krylovirinae	NA	podovirus	Spot test, dilutions	Plaquing	6	4	NA	NA	NA	NA	0.6	10	No	FLG-A	virulent
32383813	No	Pseudomonas	Pseudomonas syringae	MT104471	MR8	41371	Caudoviricetes	Autographiviridae	Krylovirinae	NA	podovirus	Spot test, dilutions	Plaquing	7	3	NA	NA	NA	NA	0.7	10	No	FLG-A	virulent
32383813	No	Pseudomonas	Pseudomonas syringae	MT104477	MR18	41420	Caudoviricetes	Autographiviridae	Krylovirinae	NA	podovirus	Spot test, dilutions	Plaquing	2	8	NA	NA	NA	NA	0.2	10	No	FLG-A	virulent
32383813	No	Pseudomonas	Pseudomonas syringae	MT104470	MR7	41705	Caudoviricetes	Autographiviridae	Krylovirinae	NA	podovirus	Spot test, dilutions	Plaquing	8	2	NA	NA	NA	NA	0.8	10	No	FLG-A	virulent
32383813	No	Pseudomonas	Pseudomonas syringae	MT104476	MR16	42827	Caudoviricetes	Autographiviridae	Krylovirinae	NA	podovirus	Spot test, dilutions	Plaquing	5	5	NA	NA	NA	NA	0.5	10	No	FLG-A	virulent
32383813	No	Pseudomonas	Pseudomonas syringae	MT104467	MR4	44816	Caudoviricetes	Autographiviridae	NA	Gajwadongvirus	podovirus	Spot test, dilutions	Plaquing	6	4	NA	NA	NA	NA	0.6	10	No	FLG-A	virulent
32383813	No	Pseudomonas	Pseudomonas syringae	MT104474	MR14	46593	Caudoviricetes	NA	NA	NA	myovirus	Spot test, dilutions	Plaquing	4	6	NA	NA	NA	NA	0.4	10	No	NA	NA
32383813	No	Pseudomonas	Pseudomonas syringae	MT104473	MR13	47456	Caudoviricetes	NA	NA	NA	siphovirus	Spot test, dilutions	Plaquing	7	3	NA	NA	NA	NA	0.7	10	No	NA	temperate
32383813	No	Pseudomonas	Pseudomonas syringae	MT104475	MR15	51347	Caudoviricetes	NA	NA	NA	siphovirus	Spot test, dilutions	Plaquing	7	3	NA	NA	NA	NA	0.7	10	No	NA	temperate
32429141	No	Klebsiella	Klebsiella pneumoniae	MN380459	vB_KpnP_fHeKpn01	43329	Caudoviricetes	Autographiviridae	Slopekvirinae	Drulisvirus	podovirus	Spot test, dilutions	Plaquing	3	69	NA	NA	NA	NA	0.0416667	72	No	FLG-A	virulent
32477282	Yes	Elizabethkingia	Elizabethkingia anophelis	MN732896	TCUEAP1	49816	Caudoviricetes	NA	NA	NA	siphovirus	Spot test	Spotting	15	1	NA	NA	NA	0.9375	NA	16	Yes	NA	NA
32477282	Yes	Elizabethkingia	Elizabethkingia anophelis	MN732896	TCUEAP1	49816	Caudoviricetes	NA	NA	NA	siphovirus	Plaque assay	Plaquing	3	13	NA	NA	NA	NA	0.1875	16	Yes	NA	NA
32518192	No	Alteromonas	Alteromonas mediterranea	MN877442	vB_AmeM_PT11-V22	92760	Caudoviricetes	NA	NA	Myoalterovirus	myovirus	Spot test, dilutions	Plaquing	1	9	NA	NA	NA	NA	0.1	10	No	NA	virulent
32574197	Yes	Streptococcus	Streptococcus agalactiae	MH853357	LF3	32205	Caudoviricetes	NA	NA	NA	siphovirus	Spot test	Spotting	75	181	NA	NA	NA	0.292969	NA	256	No	NA	temperate
32574197	Yes	Streptococcus	Streptococcus agalactiae	MH853355	LF1	37421	Caudoviricetes	NA	NA	NA	siphovirus	Spot test	Spotting	125	131	NA	NA	NA	0.488281	NA	256	No	NA	temperate
32574197	Yes	Streptococcus	Streptococcus agalactiae	MH853358	LF4	37421	Caudoviricetes	NA	NA	NA	siphovirus	Spot test	Spotting	151	105	NA	NA	NA	0.589844	NA	256	No	NA	temperate
32574197	Yes	Streptococcus	Streptococcus agalactiae	MH853356	LF2	44768	Caudoviricetes	NA	NA	NA	siphovirus	Spot test	Spotting	91	165	NA	NA	NA	0.355469	NA	256	No	NA	temperate
32575906	No	Pectobacterium	Pectobacterium atrosepticum	KY514263	vB_PatM_CB7	142778	Caudoviricetes	NA	Vequintavirinae	Certrevirus	myovirus	Spot test, dilutions	Plaquing	5	14	NA	NA	NA	NA	0.263158	19	No	NA	virulent
32610695	No	Pseudomonas	Pseudomonas syringae	MN729596	CHF7	40557	Caudoviricetes	Autographiviridae	Studiervirinae	Ghunavirus	podovirus	Plaque assay	Plaquing	18	0	NA	NA	NA	NA	1	18	No	FLG-AS	virulent
32610695	No	Pseudomonas	Pseudomonas syringae	MN729598	CHF21	40557	Caudoviricetes	Autographiviridae	Studiervirinae	Ghunavirus	podovirus	Plaque assay	Plaquing	18	0	NA	NA	NA	NA	1	18	No	FLG-AS	virulent
32610695	No	Pseudomonas	Pseudomonas syringae	MN729597	CHF19	40882	Caudoviricetes	Autographiviridae	Studiervirinae	Ghunavirus	podovirus	Plaque assay	Plaquing	18	0	NA	NA	NA	NA	1	18	No	FLG-AS	virulent
32610695	No	Pseudomonas	Pseudomonas syringae	MN729595	CHF1	40999	Caudoviricetes	Autographiviridae	Studiervirinae	Ghunavirus	podovirus	Plaque assay	Plaquing	18	0	NA	NA	NA	NA	1	18	No	FLG-AS	virulent
32610695	No	Pseudomonas	Pseudomonas syringae	MN729599	CHF33	40999	Caudoviricetes	Autographiviridae	Studiervirinae	Ghunavirus	podovirus	Plaque assay	Plaquing	18	0	NA	NA	NA	NA	1	18	No	FLG-AS	virulent
32615132	No	Vibrio	Vibrio parahaemolyticus	MH645904	vB_VpS_PG07	112106	Caudoviricetes	Demerecviridae	NA	Pogseptimavirus	siphovirus	Spot test	Spotting	14	16	NA	NA	NA	0.466667	NA	30	Yes	Demerecviridae	virulent
32615132	No	Vibrio	Vibrio parahaemolyticus	MH645904	vB_VpS_PG07	112106	Caudoviricetes	Demerecviridae	NA	Pogseptimavirus	siphovirus	Plaque assay	Plaquing	14	16	12	2	16	NA	0.466667	30	Yes	Demerecviridae	virulent
32635178	No	Pseudomonas	Pseudomonas aeruginosa	KF147891	PaBG	258139	Caudoviricetes	NA	NA	Baikalvirus	myovirus	Spot test	Spotting	20	105	NA	NA	NA	0.16	NA	125	No	NA	virulent
32636826	Yes	Yersinia	Yersinia enterocolitica	HE956710	phi80-18	42406	Caudoviricetes	Autographiviridae	Melnykvirinae	Pokrovskaiavirus	podovirus	Spot test	Spotting	15	64	NA	NA	NA	0.189873	NA	79	Yes	FLG-A	virulent
32636826	Yes	Yersinia	Yersinia enterocolitica	HE956710	phi80-18	42406	Caudoviricetes	Autographiviridae	Melnykvirinae	Pokrovskaiavirus	podovirus	Plaque assay	Plaquing	6	73	6	0	73	NA	0.0759494	79	Yes	FLG-A	virulent
32670234	No	Stenotrophomonas	Stenotrophomonas maltophilia	MT110073	vB_SmaS_DLP_3	96852	Caudoviricetes	NA	NA	Delepquintavirus	siphovirus	Spot test, dilutions	Plaquing	22	7	NA	NA	NA	NA	0.758621	29	No	NA	virulent
32707941	Yes	Salmonella	Salmonella enterica	MT663719	S144	53628	Caudoviricetes	NA	NA	Loughboroughvirus	myovirus	Spot test, dilutions	Plaquing	21	71	NA	NA	NA	NA	0.228261	92	No	NA	NA
32709718	No	Acinetobacter	Acinetobacter baumannii	MN433707	vB_AbaP_PMK34	41847	Caudoviricetes	Autographiviridae	Beijerinckvirinae	Friunavirus	podovirus	Spot test	Spotting	1	9	NA	NA	NA	0.1	NA	10	No	FLG-A	virulent
32882851	No	Stenotrophomonas	Stenotrophomonas maltophilia	MT536174	vB_SmaS-AXL_3	47545	Caudoviricetes	Mesyanzhinovviridae	NA	NA	siphovirus	Spot test, dilutions	Plaquing	5	24	NA	NA	NA	NA	0.172414	29	No	Mesyanzhinovviridae	virulent
32887717	Yes	Listeria	Listeria monocytogenes	KJ094033	LP-048	133048	Caudoviricetes	Herelleviridae	Jasinkavirinae	Pecentumvirus	myovirus	Plaque assay	Plaquing	9	7	NA	NA	NA	NA	0.5625	16	No	Herelleviridae	virulent
32887717	Yes	Listeria	Listeria monocytogenes	JX126918	LP-125	135281	Caudoviricetes	Herelleviridae	Jasinkavirinae	Pecentumvirus	myovirus	Plaque assay	Plaquing	8	8	NA	NA	NA	NA	0.5	16	No	Herelleviridae	virulent
32918505	Yes	Pseudomonas	Pseudomonas aeruginosa	LC472881	R12	65415	Caudoviricetes	NA	NA	Pbunavirus	myovirus	Plaque assay	Plaquing	7	32	NA	NA	NA	NA	0.179487	39	No	NA	virulent
32918505	Yes	Pseudomonas	Pseudomonas aeruginosa	LC472882	R26	65737	Caudoviricetes	NA	NA	Pbunavirus	myovirus	Plaque assay	Plaquing	18	21	NA	NA	NA	NA	0.461538	39	No	NA	virulent
32918505	Yes	Pseudomonas	Pseudomonas aeruginosa	LC472883	S12-3	66257	Caudoviricetes	NA	NA	Pbunavirus	myovirus	Plaque assay	Plaquing	12	27	NA	NA	NA	NA	0.307692	39	No	NA	virulent
32918505	Yes	Pseudomonas	Pseudomonas aeruginosa	LC472884	S50	66313	Caudoviricetes	NA	NA	Pbunavirus	myovirus	Plaque assay	Plaquing	18	21	NA	NA	NA	NA	0.461538	39	No	NA	virulent
32950171	Yes	Salmonella	Salmonella enterica	KX649889	SE-W109	42147	Caudoviricetes	NA	Guernseyvirinae	Jerseyvirus	siphovirus	Plaque assay	Plaquing	127	0	NA	NA	NA	NA	1	127	No	FLG-G	virulent
32950171	Yes	Salmonella	Salmonella enterica	KX765865	ST-W77	157458	Caudoviricetes	Ackermannviridae	Cvivirinae	Kuttervirus	myovirus	Plaque assay	Plaquing	105	22	NA	NA	NA	NA	0.826772	127	No	Ackermannviridae	virulent
33013774	Yes	Acinetobacter	Acinetobacter baumannii	MN166083	Abp9	44820	Caudoviricetes	NA	NA	Obolenskvirus	myovirus	Spot test	Spotting	13	85	NA	NA	NA	0.132653	NA	98	No	NA	virulent
33064268	Yes	Klebsiella	Klebsiella pneumoniae	MF614100	vB_KpnS_IME279	42518	Caudoviricetes	NA	NA	Sortsnevirus	podovirus	Plaque assay	Plaquing	10	10	NA	NA	NA	NA	0.5	20	No	NA	virulent
33122703	Yes	Staphylococcus	Staphylococcus aureus	MN150710	vB_SauP-436A1	18028	Caudoviricetes	Rountreeviridae	Rakietenvirinae	Rosenblumvirus	podovirus	Spot test	Spotting	51	24	NA	NA	NA	0.68	NA	75	No	Rountreeviridae	virulent
33122703	Yes	Staphylococcus	Staphylococcus aureus	MN047438	vB_SauM-515A1	148511	Caudoviricetes	Herelleviridae	Twortvirinae	Kayvirus	myovirus	Spot test	Spotting	64	11	NA	NA	NA	0.853333	NA	75	No	Herelleviridae	virulent
33171789	Yes	Bacillus	Bacillus cereus	MW012634	DLc1	28950	Caudoviricetes	Salasmaviridae	NA	Huangshavirus	podovirus	Spot test	Spotting	4	74	NA	NA	NA	0.0512821	NA	78	Yes	Salasmaviridae	virulent
33171789	Yes	Bacillus	Bacillus cereus	MW012634	DLc1	28950	Caudoviricetes	Salasmaviridae	NA	Huangshavirus	podovirus	Spot test, dilutions	Plaquing	4	74	NA	NA	NA	NA	0.0512821	78	Yes	Salasmaviridae	virulent
33232350	No	Bacillus	Bacillus cereus	MT254578	Izhevsk	168638	Caudoviricetes	NA	NA	NA	siphovirus	Spot test	Spotting	19	1	NA	NA	NA	0.95	NA	20	No	NA	temperate
33233449	Yes	Salmonella	Salmonella enterica	MT012729	vB_SenTO17	41658	Caudoviricetes	NA	Guernseyvirinae	Cornellvirus	siphovirus	Spot test, dilutions	Plaquing	4	20	4	0	20	NA	0.166667	24	No	FLG-G	virulent
33233449	Yes	Salmonella	Salmonella enterica	MT311645	vB_Sen-E22	108987	Caudoviricetes	Demerecviridae	Markadamsvirinae	Tequintavirus	siphovirus	Spot test, dilutions	Plaquing	12	12	11	1	12	NA	0.5	24	No	Demerecviridae	virulent
33268523	Yes	Acinetobacter	Acinetobacter baumannii	MN294712	vB_AbaP_APK48	41105	Caudoviricetes	Autographiviridae	Beijerinckvirinae	Friunavirus	podovirus	Spot test, dilutions	Plaquing	1	55	NA	NA	NA	NA	0.0178571	56	No	FLG-A	virulent
33268523	Yes	Acinetobacter	Acinetobacter baumannii	MK257722	vB_AbaP_APK32	41142	Caudoviricetes	Autographiviridae	Beijerinckvirinae	Friunavirus	podovirus	Spot test, dilutions	Plaquing	1	55	NA	NA	NA	NA	0.0178571	56	No	FLG-A	virulent
33268523	Yes	Acinetobacter	Acinetobacter baumannii	MN651570	vB_AbaP_APK89	41198	Caudoviricetes	Autographiviridae	Beijerinckvirinae	Friunavirus	podovirus	Spot test, dilutions	Plaquing	1	55	NA	NA	NA	NA	0.0178571	56	No	FLG-A	virulent
33268523	Yes	Acinetobacter	Acinetobacter baumannii	MN604238	vB_AbaP_APK44	41461	Caudoviricetes	Autographiviridae	Beijerinckvirinae	Friunavirus	podovirus	Spot test, dilutions	Plaquing	1	55	NA	NA	NA	NA	0.0178571	56	No	FLG-A	virulent
33268523	Yes	Acinetobacter	Acinetobacter baumannii	MK257719	vB_AbaP_APK2	41476	Caudoviricetes	Autographiviridae	Beijerinckvirinae	Friunavirus	podovirus	Spot test, dilutions	Plaquing	2	54	NA	NA	NA	NA	0.0357143	56	No	FLG-A	virulent
33268523	Yes	Acinetobacter	Acinetobacter baumannii	MN807295	vB_AbaP_APK116	41765	Caudoviricetes	Autographiviridae	Beijerinckvirinae	Friunavirus	podovirus	Spot test, dilutions	Plaquing	1	55	NA	NA	NA	NA	0.0178571	56	No	FLG-A	virulent
33268523	Yes	Acinetobacter	Acinetobacter baumannii	MK257723	vB_AbaP_APK37	41981	Caudoviricetes	Autographiviridae	Beijerinckvirinae	Friunavirus	podovirus	Spot test, dilutions	Plaquing	1	55	NA	NA	NA	NA	0.0178571	56	No	FLG-A	virulent
33268523	Yes	Acinetobacter	Acinetobacter baumannii	MN604239	vB_AbaP_APK87	42402	Caudoviricetes	Autographiviridae	Beijerinckvirinae	Friunavirus	podovirus	Spot test, dilutions	Plaquing	1	55	NA	NA	NA	NA	0.0178571	56	No	FLG-A	virulent
33352791	Yes	Escherichia	Escherichia coli	MG867727	vB_EcoM-G28	170121	Caudoviricetes	Straboviridae	Tevenvirinae	Tequatrovirus	myovirus	Spot test, dilutions	Plaquing	19	47	NA	NA	NA	NA	0.287879	66	No	Straboviridae	virulent
33387023	Yes	Ralstonia	Ralstonia solanacearum	LC554890	RP13	170942	Caudoviricetes	NA	NA	NA	myovirus	Plaque assay	Plaquing	35	7	NA	NA	NA	NA	0.833333	42	No	NA	NA
33389104	No	Vibrio	Vibrio parahaemolyticus	MK820013	vB_VpaP_MGD2	45105	Caudoviricetes	Autographiviridae	Colwellvirinae	Kaohsiungvirus	podovirus	Spot test	Spotting	27	3	NA	NA	NA	0.9	NA	30	Yes	FLG-A	virulent
33389104	No	Vibrio	Vibrio parahaemolyticus	MK820013	vB_VpaP_MGD2	45105	Caudoviricetes	Autographiviridae	Colwellvirinae	Kaohsiungvirus	podovirus	Plaque assay	Plaquing	27	3	25	2	3	NA	0.9	30	Yes	FLG-A	virulent
33407669	No	Klebsiella	Klebsiella pneumoniae	MK521905	vB_KpnP_FZ12	39519	Caudoviricetes	Autographiviridae	Studiervirinae	Przondovirus	podovirus	Spot test, dilutions	Plaquing	10	4	NA	NA	NA	NA	0.714286	14	No	FLG-AS	virulent
33407669	No	Klebsiella	Klebsiella pneumoniae	MK521906	vB_KpnM_FZ14	49370	Caudoviricetes	NA	NA	Jedunavirus	myovirus	Spot test, dilutions	Plaquing	4	10	NA	NA	NA	NA	0.285714	14	No	NA	virulent
33407669	No	Klebsiella	Klebsiella pneumoniae	MK521904	vB_KpnS_FZ10	50381	Caudoviricetes	Drexlerviridae	NA	Webervirus	siphovirus	Spot test, dilutions	Plaquing	8	6	NA	NA	NA	NA	0.571429	14	No	Drexlerviridae	virulent
33407669	No	Klebsiella	Klebsiella pneumoniae	MK521907	vB_KpnS_FZ41	106104	Caudoviricetes	Demerecviridae	NA	Sugarlandvirus	siphovirus	Spot test, dilutions	Plaquing	4	10	NA	NA	NA	NA	0.285714	14	No	Demerecviridae	virulent
33426055	Yes	Staphylococcus	Staphylococcus aureus	MT366568	R4	45168	Caudoviricetes	NA	NA	Triavirus	siphovirus	Spot test	Spotting	14	31	NA	NA	NA	0.311111	NA	45	No	NA	temperate
33455089	Yes	Salmonella	Salmonella enterica	MT857002	pSal-SNUABM-02	161337	Caudoviricetes	Ackermannviridae	Aglimvirinae	Agtrevirus	myovirus	Plaque assay	Plaquing	9	9	9	0	9	NA	0.5	18	No	Ackermannviridae	virulent
33471272	Yes	Stenotrophomonas	Stenotrophomonas maltophilia	MN937349	vB_SmaS_BUCT548	62354	Caudoviricetes	NA	NA	NA	siphovirus	Plaque assay	Plaquing	11	2	NA	NA	NA	NA	0.846154	13	No	NA	virulent
33472935	No	Pseudomonas	Pseudomonas aeruginosa	MW406975	MYY9	43005	Caudoviricetes	Autographiviridae	Krylovirinae	Phikmvvirus	podovirus	Spot test	Spotting	27	4	NA	NA	NA	0.870968	NA	31	No	FLG-A	virulent
33472935	No	Pseudomonas	Pseudomonas aeruginosa	MW406976	HX1	43113	Caudoviricetes	Autographiviridae	Krylovirinae	Phikmvvirus	podovirus	Spot test	Spotting	27	4	NA	NA	NA	0.870968	NA	31	No	FLG-A	virulent
33472935	No	Pseudomonas	Pseudomonas aeruginosa	MW406974	TH15	65936	Caudoviricetes	NA	NA	Pbunavirus	myovirus	Spot test	Spotting	18	13	NA	NA	NA	0.580645	NA	31	No	NA	virulent
33488539	No	Enterococcus	Enterococcus faecalis	CAJDKF010000002	vB_EfaS_159	41718	Caudoviricetes	NA	NA	NA	siphovirus	Spot test	Spotting	9	18	NA	NA	NA	0.333333	NA	27	No	NA	virulent
33488539	No	Enterococcus	Enterococcus faecalis	CAJDJX010000002	Q69	42141	Caudoviricetes	NA	NA	NA	siphovirus	Spot test	Spotting	10	17	NA	NA	NA	0.37037	NA	27	No	NA	virulent
33488539	No	Enterococcus	Enterococcus faecalis	CAJCJZ010000002	vB_EfaS_140	85454	Caudoviricetes	NA	Andrewesvirinae	NA	siphovirus	Spot test	Spotting	19	8	NA	NA	NA	0.703704	NA	27	No	NA	virulent
33488539	No	Enterococcus	Enterococcus faecalis	CAJDJZ010000002	vB_EfaH_149	142215	Caudoviricetes	Herelleviridae	Brockvirinae	Kochikohdavirus	myovirus	Spot test	Spotting	17	10	NA	NA	NA	0.62963	NA	27	No	Herelleviridae	virulent
33635432	Yes	Acinetobacter	Acinetobacter baumannii	MT361972	Ab11510-phi	50916	Caudoviricetes	NA	NA	Vieuvirus	siphovirus	Plaque assay	Plaquing	4	25	NA	NA	NA	NA	0.137931	29	No	NA	temperate
33638001	Yes	Staphylococcus	Staphylococcus aureus	LC574321	SaGU1	140909	Caudoviricetes	Herelleviridae	Twortvirinae	Kayvirus	myovirus	Spot test, dilutions	Plaquing	14	2	NA	NA	NA	NA	0.875	16	No	Herelleviridae	virulent
33668618	No	Yersinia	Yersinia pseudotuberculosis	LR215724	fPS-65	167058	Caudoviricetes	Straboviridae	Tevenvirinae	Tequatrovirus	myovirus	Spot test, dilutions	Plaquing	33	22	NA	NA	NA	NA	0.6	55	No	Straboviridae	virulent
33668618	No	Yersinia	Yersinia pseudotuberculosis	LR215723	fPS-90	167132	Caudoviricetes	Straboviridae	Tevenvirinae	Tequatrovirus	myovirus	Spot test, dilutions	Plaquing	18	37	NA	NA	NA	NA	0.327273	55	No	Straboviridae	virulent
33668618	No	Yersinia	Yersinia pseudotuberculosis	LR215722	fPS-2	169060	Caudoviricetes	Straboviridae	Tevenvirinae	Tequatrovirus	myovirus	Spot test, dilutions	Plaquing	21	34	NA	NA	NA	NA	0.381818	55	No	Straboviridae	virulent
33796863	Yes	Klebsiella	Klebsiella pneumoniae	LR881105	vB_KpP-Screen	43749	Caudoviricetes	Autographiviridae	Slopekvirinae	Drulisvirus	podovirus	Spot test	Spotting	4	9	NA	NA	NA	0.307692	NA	13	No	FLG-A	virulent
33796863	Yes	Klebsiella	Klebsiella pneumoniae	LR881111	vB_KpP-Yoda	44122	Caudoviricetes	Autographiviridae	Slopekvirinae	Drulisvirus	podovirus	Spot test	Spotting	3	10	NA	NA	NA	0.230769	NA	13	No	FLG-A	virulent
33796863	Yes	Klebsiella	Klebsiella pneumoniae	LR881107	vB_KppS-Samwise	49891	Caudoviricetes	Drexlerviridae	Tempevirinae	Henuseptimavirus	siphovirus	Spot test	Spotting	4	9	NA	NA	NA	0.307692	NA	13	No	Drexlerviridae	virulent
33796863	Yes	Klebsiella	Klebsiella pneumoniae	LR880964	vB_KppS-Raw	60681	Caudoviricetes	NA	Queuovirinae	NA	siphovirus	Spot test	Spotting	1	12	NA	NA	NA	0.0769231	NA	13	No	NA	virulent
33796863	Yes	Klebsiella	Klebsiella pneumoniae	LR881076	vB_KppS-Eggy	60681	Caudoviricetes	NA	Queuovirinae	NA	siphovirus	Spot test	Spotting	1	12	NA	NA	NA	0.0769231	NA	13	No	NA	virulent
33796863	Yes	Klebsiella	Klebsiella pneumoniae	LR881077	vB_KppS-Pokey	61345	Caudoviricetes	NA	Queuovirinae	NA	siphovirus	Spot test	Spotting	1	12	NA	NA	NA	0.0769231	NA	13	No	NA	virulent
33796863	Yes	Klebsiella	Klebsiella pneumoniae	LR881113	vB_KppS-Totoro	109014	Caudoviricetes	Demerecviridae	NA	Sugarlandvirus	siphovirus	Spot test	Spotting	4	9	NA	NA	NA	0.307692	NA	13	No	Demerecviridae	virulent
33796863	Yes	Klebsiella	Klebsiella pneumoniae	LR881115	vB_KppS-Ponyo	109014	Caudoviricetes	Demerecviridae	NA	Sugarlandvirus	siphovirus	Spot test	Spotting	6	7	NA	NA	NA	0.461538	NA	13	No	Demerecviridae	virulent
33796863	Yes	Klebsiella	Klebsiella pneumoniae	LR881109	vB_KppS-Anoxic	109500	Caudoviricetes	Demerecviridae	NA	Sugarlandvirus	siphovirus	Spot test	Spotting	7	6	NA	NA	NA	0.538462	NA	13	No	Demerecviridae	virulent
33796863	Yes	Klebsiella	Klebsiella pneumoniae	LR881112	vB_KppS-Storm	110834	Caudoviricetes	Demerecviridae	NA	Sugarlandvirus	siphovirus	Spot test	Spotting	6	7	NA	NA	NA	0.461538	NA	13	No	Demerecviridae	virulent
33796863	Yes	Klebsiella	Klebsiella pneumoniae	LR881114	vB_KppS-Jiji	113155	Caudoviricetes	Demerecviridae	NA	Sugarlandvirus	siphovirus	Spot test	Spotting	7	6	NA	NA	NA	0.538462	NA	13	No	Demerecviridae	virulent
33796863	Yes	Klebsiella	Klebsiella pneumoniae	LR881146	vB_KpM-Wobble	168530	Caudoviricetes	Straboviridae	Tevenvirinae	Jiaodavirus	myovirus	Spot test	Spotting	8	5	NA	NA	NA	0.615385	NA	13	No	Straboviridae	virulent
33796863	Yes	Klebsiella	Klebsiella pneumoniae	LR881144	vB_KoM-Flushed	168773	Caudoviricetes	Straboviridae	Tevenvirinae	Jiaodavirus	myovirus	Spot test	Spotting	10	3	NA	NA	NA	0.769231	NA	13	No	Straboviridae	virulent
33796863	Yes	Klebsiella	Klebsiella pneumoniae	LR881141	vB_KpM-SoFaint	175933	Caudoviricetes	Straboviridae	NA	Slopekvirus	myovirus	Spot test	Spotting	4	9	NA	NA	NA	0.307692	NA	13	No	Straboviridae	virulent
33799428	No	Aeromonas	Aeromonas hydrophila	KX455876	Ahp2	47331	Caudoviricetes	NA	NA	NA	myovirus	Spot test	Spotting	25	17	NA	NA	NA	0.595238	NA	42	No	NA	temperate
33801047	Yes	Klebsiella	Klebsiella pneumoniae	MW672037	B1	50040	Caudoviricetes	Drexlerviridae	NA	Webervirus	siphovirus	Spot test	Spotting	3	18	NA	NA	NA	0.142857	NA	21	Yes	Drexlerviridae	virulent
33801047	Yes	Klebsiella	Klebsiella pneumoniae	MW672037	B1	50040	Caudoviricetes	Drexlerviridae	NA	Webervirus	siphovirus	Spot test, dilutions	Plaquing	2	19	2	0	19	NA	0.0952381	21	Yes	Drexlerviridae	virulent
33835234	Yes	Ralstonia	Ralstonia solanacearum	MN996301	RpY1	43284	Caudoviricetes	NA	NA	NA	podovirus	Plaque assay	Plaquing	3	17	NA	NA	NA	NA	0.15	20	No	NA	NA
33869236	No	Staphylococcus	Staphylococcus pseudintermedius	MT423824	pSp_SNUABM-S	40159	Caudoviricetes	NA	NA	Coventryvirus	siphovirus	Spot test	Spotting	47	6	NA	NA	NA	0.886792	NA	53	Yes	NA	temperate
33869236	No	Staphylococcus	Staphylococcus pseudintermedius	MT423824	pSp_SNUABM-S	40159	Caudoviricetes	NA	NA	Coventryvirus	siphovirus	Spot test, dilutions	Plaquing	47	6	NA	NA	NA	NA	0.886792	53	Yes	NA	temperate
33869236	No	Staphylococcus	Staphylococcus pseudintermedius	MT423823	pSp_SNUABM-J	40224	Caudoviricetes	NA	NA	Coventryvirus	siphovirus	Spot test	Spotting	41	12	NA	NA	NA	0.773585	NA	53	Yes	NA	temperate
33869236	No	Staphylococcus	Staphylococcus pseudintermedius	MT423823	pSp_SNUABM-J	40224	Caudoviricetes	NA	NA	Coventryvirus	siphovirus	Spot test, dilutions	Plaquing	41	12	NA	NA	NA	NA	0.773585	53	Yes	NA	temperate
33923360	No	Escherichia	Escherichia coli	MW602648	vB_EcoM_fHy-Eco03	57011	Caudoviricetes	NA	NA	Rosemountvirus	myovirus	Spot test, dilutions	Plaquing	11	39	NA	NA	NA	NA	0.22	50	No	NA	virulent
33967969	Yes	Staphylococcus	Staphylococcus aureus	MT899504	JD419	45509	Caudoviricetes	NA	NA	Triavirus	siphovirus	Spot test, dilutions	Plaquing	61	77	NA	NA	NA	NA	0.442029	138	No	NA	temperate
33980677	Yes	Staphylococcus	Staphylococcus epidermidis	MW364972	vB_SepS_48	42460	Caudoviricetes	NA	NA	Rockefellervirus	siphovirus	Spot test	Spotting	6	28	NA	NA	NA	0.176471	NA	34	Yes	NA	temperate
33980677	Yes	Staphylococcus	Staphylococcus epidermidis	MW364972	vB_SepS_48	42460	Caudoviricetes	NA	NA	Rockefellervirus	siphovirus	Spot test, dilutions	Plaquing	6	28	NA	NA	NA	NA	0.176471	34	Yes	NA	temperate
33980677	Yes	Staphylococcus	Staphylococcus epidermidis	MW364974	vB_SepS_459	42498	Caudoviricetes	NA	NA	Rockefellervirus	siphovirus	Spot test	Spotting	6	28	NA	NA	NA	0.176471	NA	34	Yes	NA	temperate
33980677	Yes	Staphylococcus	Staphylococcus epidermidis	MW364974	vB_SepS_459	42498	Caudoviricetes	NA	NA	Rockefellervirus	siphovirus	Spot test, dilutions	Plaquing	5	29	NA	NA	NA	NA	0.147059	34	Yes	NA	temperate
33980677	Yes	Staphylococcus	Staphylococcus epidermidis	MW364971	vB_SepS_27	42935	Caudoviricetes	NA	NA	Rockefellervirus	siphovirus	Spot test	Spotting	10	23	NA	NA	NA	0.30303	NA	33	Yes	NA	temperate
33980677	Yes	Staphylococcus	Staphylococcus epidermidis	MW364971	vB_SepS_27	42935	Caudoviricetes	NA	NA	Rockefellervirus	siphovirus	Spot test, dilutions	Plaquing	9	24	NA	NA	NA	NA	0.272727	33	Yes	NA	temperate
33980677	Yes	Staphylococcus	Staphylococcus epidermidis	MW364973	vB_SepS_456	43266	Caudoviricetes	NA	NA	Rockefellervirus	siphovirus	Spot test	Spotting	11	23	NA	NA	NA	0.323529	NA	34	Yes	NA	temperate
33980677	Yes	Staphylococcus	Staphylococcus epidermidis	MW364973	vB_SepS_456	43266	Caudoviricetes	NA	NA	Rockefellervirus	siphovirus	Spot test, dilutions	Plaquing	11	23	NA	NA	NA	NA	0.323529	34	Yes	NA	temperate
33980677	Yes	Staphylococcus	Staphylococcus epidermidis	MW364975	vB_SepS_E72	44592	Caudoviricetes	NA	NA	Rockefellervirus	siphovirus	Spot test	Spotting	13	21	NA	NA	NA	0.382353	NA	34	Yes	NA	temperate
33980677	Yes	Staphylococcus	Staphylococcus epidermidis	MW364975	vB_SepS_E72	44592	Caudoviricetes	NA	NA	Rockefellervirus	siphovirus	Spot test, dilutions	Plaquing	11	23	NA	NA	NA	NA	0.323529	34	Yes	NA	temperate
34052250	Yes	Stenotrophomonas	Stenotrophomonas maltophilia	MW291508	BUCT555	39440	Caudoviricetes	NA	NA	NA	podovirus	Spot test	Spotting	2	11	NA	NA	NA	0.153846	NA	13	No	NA	virulent
34062921	No	Xanthomonas	Xanthomonas axonopodis	MT951568	Xaa_vB_phi31	42825	Caudoviricetes	Autographiviridae	NA	NA	podovirus	Spot test	Spotting	12	0	NA	NA	NA	1	NA	12	No	FLG-A	virulent
34067885	No	Pseudomonas	Pseudomonas aeruginosa	MW595221	vB_PaeM_V524	65447	Caudoviricetes	NA	NA	Pbunavirus	myovirus	Spot test	Spotting	30	6	NA	NA	NA	0.833333	NA	36	Yes	NA	virulent
34067885	No	Pseudomonas	Pseudomonas aeruginosa	MW595221	vB_PaeM_V524	65447	Caudoviricetes	NA	NA	Pbunavirus	myovirus	Spot test, dilutions	Plaquing	30	6	NA	NA	NA	NA	0.833333	36	Yes	NA	virulent
34067885	No	Pseudomonas	Pseudomonas aeruginosa	MW595220	vB_PaeM_V523	66301	Caudoviricetes	NA	NA	Pbunavirus	myovirus	Spot test	Spotting	24	12	NA	NA	NA	0.666667	NA	36	Yes	NA	virulent
34067885	No	Pseudomonas	Pseudomonas aeruginosa	MW595220	vB_PaeM_V523	66301	Caudoviricetes	NA	NA	Pbunavirus	myovirus	Spot test, dilutions	Plaquing	24	12	NA	NA	NA	NA	0.666667	36	Yes	NA	virulent
34070371	Yes	Acinetobacter	Acinetobacter baumannii	MZ043613	TaPaz	93703	Caudoviricetes	NA	NA	NA	myovirus	Spot test, dilutions	Plaquing	1	55	NA	NA	NA	NA	0.0178571	56	No	NA	virulent
34112418	Yes	Salmonella	Salmonella enterica	MK214385	TS6	41515	Caudoviricetes	NA	Guernseyvirinae	Cornellvirus	siphovirus	Spot test, EOP	Plaquing	11	8	5	6	8	NA	0.578947	19	No	FLG-G	virulent
34112418	Yes	Salmonella	Salmonella enterica	MK249126	TS3	41568	Caudoviricetes	NA	Guernseyvirinae	Jerseyvirus	siphovirus	Spot test, EOP	Plaquing	11	8	4	7	8	NA	0.578947	19	No	FLG-G	virulent
34112418	Yes	Salmonella	Salmonella enterica	MK249308	TS13	59168	Caudoviricetes	Casjensviridae	NA	Chivirus	siphovirus	Spot test, EOP	Plaquing	10	9	8	2	9	NA	0.526316	19	No	Casjensviridae	virulent
34113331	No	Escherichia	Escherichia coli	MT768060	vB_EcoS_swi2	47611	Caudoviricetes	NA	NA	Swiduovirus	siphovirus	Spot test, dilutions	Plaquing	11	68	10	1	68	NA	0.139241	79	No	NA	virulent
34156584	Yes	Klebsiella	Klebsiella pneumoniae	MT966872	P510	39383	Caudoviricetes	Autographiviridae	Studiervirinae	Przondovirus	podovirus	Spot test, dilutions	Plaquing	21	33	NA	NA	NA	NA	0.388889	54	No	FLG-AS	virulent
34160270	Yes	Escherichia	Escherichia coli	MH717096	N7	38829	Caudoviricetes	NA	NA	Lederbergvirus	podovirus	Spot test	Spotting	1	68	NA	NA	NA	0.0144928	NA	69	Yes	NA	temperate
34160270	Yes	Escherichia	Escherichia coli	MH717096	N7	38829	Caudoviricetes	NA	NA	Lederbergvirus	podovirus	Spot test, dilutions	Plaquing	1	68	NA	NA	NA	NA	0.0144928	69	Yes	NA	temperate
34160270	Yes	Escherichia	Escherichia coli	MH717098	N30	39266	Caudoviricetes	Autographiviridae	Studiervirinae	Teseptimavirus	NA	Spot test	Spotting	6	63	NA	NA	NA	0.0869565	NA	69	Yes	FLG-AS	virulent
34160270	Yes	Escherichia	Escherichia coli	MH717098	N30	39266	Caudoviricetes	Autographiviridae	Studiervirinae	Teseptimavirus	NA	Spot test, dilutions	Plaquing	4	65	NA	NA	NA	NA	0.057971	69	Yes	FLG-AS	virulent
34160270	Yes	Escherichia	Escherichia coli	MH717099	C5	39551	Caudoviricetes	Autographiviridae	Studiervirinae	Teseptimavirus	NA	Spot test	Spotting	7	62	NA	NA	NA	0.101449	NA	69	Yes	FLG-AS	virulent
34160270	Yes	Escherichia	Escherichia coli	MH717099	C5	39551	Caudoviricetes	Autographiviridae	Studiervirinae	Teseptimavirus	NA	Spot test, dilutions	Plaquing	4	65	NA	NA	NA	NA	0.057971	69	Yes	FLG-AS	virulent
34160270	Yes	Escherichia	Escherichia coli	MH717097	C1	46667	Caudoviricetes	NA	NA	Deseoctovirus	siphovirus	Spot test	Spotting	7	62	NA	NA	NA	0.101449	NA	69	Yes	NA	virulent
34160270	Yes	Escherichia	Escherichia coli	MH717097	C1	46667	Caudoviricetes	NA	NA	Deseoctovirus	siphovirus	Spot test, dilutions	Plaquing	6	63	NA	NA	NA	NA	0.0869565	69	Yes	NA	virulent
34202208	No	Erwinia	Erwinia pyrifoliae	MN184886	pEp_SNUABM_08	62716	Caudoviricetes	Casjensviridae	NA	Gwanakrovirus	siphovirus	Spot test	Spotting	12	13	NA	NA	NA	0.48	NA	25	Yes	Casjensviridae	virulent
34202208	No	Erwinia	Erwinia pyrifoliae	MN184886	pEp_SNUABM_08	62716	Caudoviricetes	Casjensviridae	NA	Gwanakrovirus	siphovirus	Spot test, dilutions	Plaquing	12	13	NA	NA	NA	NA	0.48	25	Yes	Casjensviridae	virulent
34209998	No	Cutibacterium	Cutibacterium acnes	MW505928	TCUCAP1	29547	Caudoviricetes	NA	NA	Pahexavirus	siphovirus	Plaque assay	Plaquing	18	1	NA	NA	NA	NA	0.947368	19	No	NA	virulent
34213617	No	Xanthomonas	Xanthomonas oryzae	MN364664	Xoo-sp15	157091	Caudoviricetes	Herelleviridae	Bastillevirinae	Caeruleovirus	myovirus	Spot test	Spotting	9	1	NA	NA	NA	0.9	NA	10	No	Herelleviridae	virulent
34222050	Yes	Klebsiella	Klebsiella pneumoniae	OU342754	vB_KpnA_GBH014	40697	NA	NA	NA	NA	podovirus	Spot test	Spotting	7	14	NA	NA	NA	0.333333	NA	21	No	FLG-AS	virulent
34222050	Yes	Klebsiella	Klebsiella pneumoniae	OU509533	vB_KpnA_GBH038	43726	NA	NA	NA	NA	podovirus	Spot test	Spotting	6	15	NA	NA	NA	0.285714	NA	21	No	FLG-A	virulent
34222050	Yes	Klebsiella	Klebsiella pneumoniae	OU509534	vB_KpnA_GBH001	44964	NA	NA	NA	NA	podovirus	Spot test	Spotting	6	15	NA	NA	NA	0.285714	NA	21	No	FLG-A	virulent
34222050	Yes	Klebsiella	Klebsiella pneumoniae	OU342755	vB_KpnD_GBH029	49924	NA	NA	NA	NA	siphovirus	Spot test	Spotting	5	16	NA	NA	NA	0.238095	NA	21	No	Drexlerviridae	virulent
34222050	Yes	Klebsiella	Klebsiella pneumoniae	OU509537	vB_KpnS_GBH054	58588	NA	NA	NA	NA	siphovirus	Spot test	Spotting	7	14	NA	NA	NA	0.333333	NA	21	No	NA	virulent
34222050	Yes	Klebsiella	Klebsiella pneumoniae	OU509536	vB_KpnM_GBH033	165752	NA	NA	NA	NA	myovirus	Spot test	Spotting	5	16	NA	NA	NA	0.238095	NA	21	No	Straboviridae	virulent
34222050	Yes	Klebsiella	Klebsiella pneumoniae	OU509535	vB_KpnM_GBH019	347546	NA	NA	NA	NA	myovirus	Spot test	Spotting	9	12	NA	NA	NA	0.428571	NA	21	No	NA	virulent
34222051	No	Escherichia	Escherichia coli	MW883060	vB_EcoP_SYGE1	39713	Caudoviricetes	Autographiviridae	Studiervirinae	Teseptimavirus	podovirus	Spot test	Spotting	16	4	NA	NA	NA	0.8	NA	20	Yes	FLG-AS	virulent
34222051	No	Escherichia	Escherichia coli	MW883060	vB_EcoP_SYGE1	39713	Caudoviricetes	Autographiviridae	Studiervirinae	Teseptimavirus	podovirus	Plaque assay	Plaquing	16	4	NA	NA	NA	NA	0.8	20	Yes	FLG-AS	virulent
34222051	No	Escherichia	Escherichia coli	MW883061	vB_EcoM_SYGMH1	137423	Caudoviricetes	NA	Vequintavirinae	Vequintavirus	myovirus	Spot test	Spotting	12	8	NA	NA	NA	0.6	NA	20	Yes	NA	virulent
34222051	No	Escherichia	Escherichia coli	MW883061	vB_EcoM_SYGMH1	137423	Caudoviricetes	NA	Vequintavirinae	Vequintavirus	myovirus	Plaque assay	Plaquing	12	8	NA	NA	NA	NA	0.6	20	Yes	NA	virulent
34222051	No	Escherichia	Escherichia coli	MW883059	vB_EcoM_SYGD1	171255	Caudoviricetes	Straboviridae	Tevenvirinae	Tequatrovirus	myovirus	Spot test	Spotting	12	8	NA	NA	NA	0.6	NA	20	Yes	Straboviridae	virulent
34222051	No	Escherichia	Escherichia coli	MW883059	vB_EcoM_SYGD1	171255	Caudoviricetes	Straboviridae	Tevenvirinae	Tequatrovirus	myovirus	Plaque assay	Plaquing	12	8	NA	NA	NA	NA	0.6	20	Yes	Straboviridae	virulent
34234757	Yes	Salmonella	Salmonella enterica	MW544066	vB_SalP_TR2	70823	Caudoviricetes	Schitoviridae	NA	Triduovirus	podovirus	Spot test	Spotting	10	38	NA	NA	NA	0.208333	NA	48	No	Schitoviridae	virulent
34236511	Yes	Escherichia	Escherichia coli	MH719082	vB_EcoM_IME392	116460	Caudoviricetes	NA	NA	NA	myovirus	Spot test	Spotting	13	15	NA	NA	NA	0.464286	NA	28	No	NA	virulent
34295840	Yes	Staphylococcus	Staphylococcus aureus	MT080595	vB_SauM_EW41	132999	Caudoviricetes	Herelleviridae	Twortvirinae	Silviavirus	NA	Spot test	Spotting	178	6	NA	NA	NA	0.967391	NA	184	No	Herelleviridae	virulent
34295840	Yes	Staphylococcus	Staphylococcus aureus	MT080587	vB_SauM_EW20	135784	Caudoviricetes	Herelleviridae	Twortvirinae	Silviavirus	NA	Spot test	Spotting	114	71	NA	NA	NA	0.616216	NA	185	No	Herelleviridae	virulent
34295840	Yes	Staphylococcus	Staphylococcus aureus	MT080590	vB_SauM_EW27	135801	Caudoviricetes	Herelleviridae	Twortvirinae	Silviavirus	NA	Spot test	Spotting	180	5	NA	NA	NA	0.972973	NA	185	No	Herelleviridae	virulent
34295840	Yes	Staphylococcus	Staphylococcus aureus	MT080584	vB_SauM_EW15	135802	Caudoviricetes	Herelleviridae	Twortvirinae	Silviavirus	NA	Spot test	Spotting	178	7	NA	NA	NA	0.962162	NA	185	No	Herelleviridae	virulent
34295840	Yes	Staphylococcus	Staphylococcus aureus	MT080588	vB_SauM_EW22	135820	Caudoviricetes	Herelleviridae	Twortvirinae	Silviavirus	NA	Spot test	Spotting	159	26	NA	NA	NA	0.859459	NA	185	No	Herelleviridae	virulent
34295840	Yes	Staphylococcus	Staphylococcus aureus	MT080596	vB_SauM_EW42	139874	Caudoviricetes	Herelleviridae	Twortvirinae	NA	NA	Spot test	Spotting	179	6	NA	NA	NA	0.967568	NA	185	No	Herelleviridae	virulent
34295840	Yes	Staphylococcus	Staphylococcus aureus	MT080593	vB_SauM_EW36	139881	Caudoviricetes	Herelleviridae	Twortvirinae	NA	NA	Spot test	Spotting	178	7	NA	NA	NA	0.962162	NA	185	No	Herelleviridae	virulent
34295840	Yes	Staphylococcus	Staphylococcus aureus	MT080602	vB_SauM_EW74	139896	Caudoviricetes	Herelleviridae	Twortvirinae	Kayvirus	NA	Spot test	Spotting	183	2	NA	NA	NA	0.989189	NA	185	No	Herelleviridae	virulent
34295840	Yes	Staphylococcus	Staphylococcus aureus	MT080600	vB_SauM_EW71	139939	Caudoviricetes	Herelleviridae	Twortvirinae	Kayvirus	NA	Spot test	Spotting	184	1	NA	NA	NA	0.994595	NA	185	No	Herelleviridae	virulent
34295840	Yes	Staphylococcus	Staphylococcus aureus	MT080582	vB_SauM_EW1	140906	Caudoviricetes	Herelleviridae	Twortvirinae	NA	NA	Spot test	Spotting	105	80	NA	NA	NA	0.567568	NA	185	No	Herelleviridae	virulent
34295840	Yes	Staphylococcus	Staphylococcus aureus	MT080586	vB_SauM_EW2	140906	Caudoviricetes	Herelleviridae	Twortvirinae	NA	NA	Spot test	Spotting	105	80	NA	NA	NA	0.567568	NA	185	No	Herelleviridae	virulent
34295840	Yes	Staphylococcus	Staphylococcus aureus	MT080594	vB_SauM_EW4	140906	Caudoviricetes	Herelleviridae	Twortvirinae	NA	NA	Spot test	Spotting	126	59	NA	NA	NA	0.681081	NA	185	No	Herelleviridae	virulent
34295840	Yes	Staphylococcus	Staphylococcus aureus	MT080603	vB_SauM_EW9	141953	Caudoviricetes	Herelleviridae	Twortvirinae	NA	NA	Spot test	Spotting	115	70	NA	NA	NA	0.621622	NA	185	No	Herelleviridae	virulent
34295840	Yes	Staphylococcus	Staphylococcus aureus	MT080589	vB_SauM_EW26	143240	Caudoviricetes	Herelleviridae	Twortvirinae	Kayvirus	NA	Spot test	Spotting	178	7	NA	NA	NA	0.962162	NA	185	No	Herelleviridae	virulent
34295840	Yes	Staphylococcus	Staphylococcus aureus	MT080591	vB_SauM_EW29	143240	Caudoviricetes	Herelleviridae	Twortvirinae	Kayvirus	NA	Spot test	Spotting	179	6	NA	NA	NA	0.967568	NA	185	No	Herelleviridae	virulent
34295840	Yes	Staphylococcus	Staphylococcus aureus	MT080601	vB_SauM_EW72	143240	Caudoviricetes	Herelleviridae	Twortvirinae	Kayvirus	NA	Spot test	Spotting	180	5	NA	NA	NA	0.972973	NA	185	No	Herelleviridae	virulent
34295840	Yes	Staphylococcus	Staphylococcus aureus	MT080585	vB_SauM_EW18	143247	Caudoviricetes	Herelleviridae	Twortvirinae	Kayvirus	NA	Spot test	Spotting	182	3	NA	NA	NA	0.983784	NA	185	No	Herelleviridae	virulent
34295840	Yes	Staphylococcus	Staphylococcus aureus	MT080592	vB_SauM_EW3	143283	Caudoviricetes	Herelleviridae	Twortvirinae	NA	NA	Spot test	Spotting	158	27	NA	NA	NA	0.854054	NA	185	No	Herelleviridae	virulent
34295840	Yes	Staphylococcus	Staphylococcus aureus	MT080597	vB_SauM_EW5	143283	Caudoviricetes	Herelleviridae	Twortvirinae	NA	NA	Spot test	Spotting	159	26	NA	NA	NA	0.859459	NA	185	No	Herelleviridae	virulent
34295840	Yes	Staphylococcus	Staphylococcus aureus	MT080598	vB_SauM_EW6	143283	Caudoviricetes	Herelleviridae	Twortvirinae	NA	NA	Spot test	Spotting	143	42	NA	NA	NA	0.772973	NA	185	No	Herelleviridae	virulent
34295840	Yes	Staphylococcus	Staphylococcus aureus	MT080599	vB_SauM_EW7	143288	Caudoviricetes	Herelleviridae	Twortvirinae	NA	NA	Spot test	Spotting	137	48	NA	NA	NA	0.740541	NA	185	No	Herelleviridae	virulent
34295840	Yes	Staphylococcus	Staphylococcus aureus	MT080583	vB_SauM_EW13	145736	Caudoviricetes	Herelleviridae	Twortvirinae	NA	NA	Spot test	Spotting	103	82	NA	NA	NA	0.556757	NA	185	No	Herelleviridae	virulent
34361962	Yes	Escherichia	Escherichia coli	MN067430	vB_EcoP-Ro103C3lw	39389	Caudoviricetes	Autographiviridae	Studiervirinae	Kayfunavirus	podovirus	Spot test	Spotting	3	14	NA	NA	NA	0.176471	NA	17	No	FLG-AS	virulent
34361962	Yes	Escherichia	Escherichia coli	MW481326	vB_EcoM-Pr103Blw	88421	Caudoviricetes	NA	Ounavirinae	Felixounavirus	myovirus	Spot test	Spotting	8	9	NA	NA	NA	0.470588	NA	17	No	NA	virulent
34442655	Yes	Escherichia	Escherichia coli	MZ342906	vB_EcoP_SU7	76626	Caudoviricetes	NA	Gordonclarkvirinae	Kuravirus	podovirus	Spot test	Spotting	12	125	NA	NA	NA	0.0875912	NA	137	No	NA	temperate
34452334	Yes	Escherichia	Escherichia coli	MW286156	vB_EcoS-BECP10	47915	Caudoviricetes	Drexlerviridae	Rogunavirinae	Rogunavirus	siphovirus	Spot test, dilutions	Plaquing	11	26	NA	NA	NA	NA	0.297297	37	No	Drexlerviridae	virulent
34512574	Yes	Shigella	Shigella flexneri	MK685668	VB_Ship_A7	40058	Caudoviricetes	Autographiviridae	Studiervirinae	Berlinvirus	podovirus	Spot test	Spotting	7	13	NA	NA	NA	0.35	NA	20	Yes	FLG-AS	virulent
34512574	Yes	Shigella	Shigella flexneri	MK685668	VB_Ship_A8	40058	Caudoviricetes	Autographiviridae	Studiervirinae	Berlinvirus	podovirus	Plaque assay	Plaquing	7	13	7	0	13	NA	0.35	20	Yes	FLG-AS	virulent
34514728	No	Aeromonas	Aeromonas hydrophila	MZ336020	pAh6.2TG	51780	Caudoviricetes	Chaseviridae	Nefertitivirinae	Pahsextavirus	myovirus	Spot test	Spotting	10	7	NA	NA	NA	0.588235	NA	17	No	Chaseviridae	virulent
34555441	No	Paenibacillus	Paenibacillus larvae	MZ218124	SV21	44949	Caudoviricetes	NA	NA	NA	podovirus	Spot test	Spotting	6	9	NA	NA	NA	0.4	NA	15	No	NA	temperate
34578271	Yes	Acinetobacter	Acinetobacter baumannii	MT783706	Aristophanes	43505	Caudoviricetes	Autographiviridae	Beijerinckvirinae	NA	podovirus	Spot test	Spotting	1	55	NA	NA	NA	0.0178571	NA	56	No	FLG-A	virulent
34646257	Yes	Ralstonia	Ralstonia solanacearum	MG752970	RsoM2USA	343806	Caudoviricetes	NA	NA	NA	myovirus	Spot test, dilutions	Plaquing	11	0	NA	NA	NA	NA	1	11	No	NA	virulent
34648886	No	Enterococcus	Enterococcus faecium	MW672041	vb_GEC_Ef_S_9	33631	Caudoviricetes	NA	NA	NA	siphovirus	Spot test	Spotting	59	11	NA	NA	NA	0.842857	NA	70	No	NA	virulent
34696512	No	Pseudomonas	Pseudomonas syringae	MZ868717	pphageBV72	41435	Caudoviricetes	Autographiviridae	Krylovirinae	NA	NA	Spot test, dilutions	Plaquing	9	32	4	5	32	NA	0.219512	41	No	FLG-A	virulent
34696512	No	Pseudomonas	Pseudomonas syringae	MZ868715	pphageT21	41512	Caudoviricetes	Autographiviridae	Krylovirinae	NA	NA	Spot test, dilutions	Plaquing	9	32	7	2	32	NA	0.219512	41	No	FLG-A	virulent
34696512	No	Pseudomonas	Pseudomonas syringae	MZ868714	pphageB21	41708	Caudoviricetes	Autographiviridae	Krylovirinae	NA	NA	Spot test, dilutions	Plaquing	9	32	7	2	32	NA	0.219512	41	No	FLG-A	virulent
34696512	No	Pseudomonas	Pseudomonas syringae	MT354570	phiB1_1	41714	Caudoviricetes	Autographiviridae	Krylovirinae	NA	podovirus	Spot test, dilutions	Plaquing	32	9	30	2	9	NA	0.780488	41	No	FLG-A	virulent
34696512	No	Pseudomonas	Pseudomonas syringae	MZ868716	pphageT12	41889	Caudoviricetes	Autographiviridae	Krylovirinae	NA	NA	Spot test, dilutions	Plaquing	9	32	5	4	32	NA	0.219512	41	No	FLG-A	virulent
34696512	No	Pseudomonas	Pseudomonas syringae	MZ348425	psageB2	50739	Caudoviricetes	NA	NA	NA	siphovirus	Spot test, dilutions	Plaquing	15	26	15	0	26	NA	0.365854	41	No	NA	temperate
34696512	No	Pseudomonas	Pseudomonas syringae	MZ868713	psageK4e	94020	Caudoviricetes	NA	NA	Otagovirus	myovirus	Spot test, dilutions	Plaquing	31	10	30	1	10	NA	0.756098	41	No	NA	virulent
34696512	No	Pseudomonas	Pseudomonas syringae	MZ348426	psageK4	98440	Caudoviricetes	NA	NA	Otagovirus	myovirus	Spot test, dilutions	Plaquing	32	9	20	12	9	NA	0.780488	41	No	NA	virulent
34696512	No	Pseudomonas	Pseudomonas syringae	MT740307	phiK7A1	98780	Caudoviricetes	NA	NA	NA	myovirus	Spot test, dilutions	Plaquing	15	26	8	7	26	NA	0.365854	41	No	NA	virulent
34696512	No	Pseudomonas	Pseudomonas syringae	MT354569	phiK7B1	112269	Caudoviricetes	NA	NA	Nickievirus	siphovirus	Spot test, dilutions	Plaquing	34	7	28	6	7	NA	0.829268	41	No	NA	virulent
34768812	Yes	Yersinia	Yersinia enterocolitica	OK042080	vB_YenP_Rambo	40327	Caudoviricetes	Autographiviridae	Studiervirinae	Teseptimavirus	podovirus	Spot test	Spotting	60	12	NA	NA	NA	0.833333	NA	72	No	FLG-AS	virulent
34768812	Yes	Yersinia	Yersinia enterocolitica	MT366944	vB_YenM_281	50481	Caudoviricetes	NA	NA	NA	myovirus	Spot test	Spotting	69	3	NA	NA	NA	0.958333	NA	72	No	NA	NA
34824363	No	Staphylococcus	Staphylococcus aureus	MW846279	SA3821	43417	Caudoviricetes	NA	Azeredovirinae	Dubowvirus	siphovirus	Spot test, dilutions	Plaquing	15	17	NA	NA	NA	NA	0.46875	32	No	NA	temperate
34827275	Yes	Escherichia	Escherichia coli	MZ234018	vB_EcoM-101117BS1	167080	Caudoviricetes	Straboviridae	Tevenvirinae	Tequatrovirus	myovirus	Spot test, dilutions	Plaquing	43	4	NA	NA	NA	NA	0.914894	47	No	Straboviridae	virulent
34827275	Yes	Escherichia	Escherichia coli	MZ234031	vB_EcoM-CHD94UKE2	167922	Caudoviricetes	Straboviridae	Tevenvirinae	Tequatrovirus	myovirus	Spot test, dilutions	Plaquing	32	15	NA	NA	NA	NA	0.680851	47	No	Straboviridae	virulent
34827275	Yes	Escherichia	Escherichia coli	MZ234030	vB_EcoM-CHD16UKE1	168543	Caudoviricetes	Straboviridae	Tevenvirinae	Tequatrovirus	myovirus	Spot test, dilutions	Plaquing	27	20	NA	NA	NA	NA	0.574468	47	No	Straboviridae	virulent
34827275	Yes	Escherichia	Escherichia coli	MZ234040	vB_EcoM-G3G7	168649	Caudoviricetes	Straboviridae	Tevenvirinae	Tequatrovirus	myovirus	Spot test, dilutions	Plaquing	24	23	NA	NA	NA	NA	0.510638	47	No	Straboviridae	virulent
34834977	Yes	Yersinia	Yersinia enterocolitica	HE956708	phiR201	122696	Caudoviricetes	Demerecviridae	Markadamsvirinae	Epseptimavirus	siphovirus	Spot test, dilutions	Plaquing	78	15	NA	NA	NA	NA	0.83871	93	No	Demerecviridae	virulent
34939149	Yes	Acinetobacter	Acinetobacter baumannii	MT349887	5W	43032	Caudoviricetes	NA	NA	NA	siphovirus	Spot test	Spotting	4	15	NA	NA	NA	0.210526	NA	19	No	NA	virulent
34989075	Yes	Escherichia	Escherichia coli	MN414250	RDN8.1	39508	Caudoviricetes	Autographiviridae	Studiervirinae	Kayfunavirus	podovirus	Spot test	Spotting	5	44	NA	NA	NA	0.102041	NA	49	No	FLG-AS	virulent
34989245	No	Pseudomonas	Pseudomonas aeruginosa	MW526258	PhL_UNISO_PA-DSM_ph0031	62522	Caudoviricetes	NA	NA	Pbunavirus	myovirus	Spot test	Spotting	9	2	NA	NA	NA	0.818182	NA	11	Yes	NA	virulent
34989245	No	Pseudomonas	Pseudomonas aeruginosa	MW526258	PhL_UNISO_PA-DSM_ph0031	62522	Caudoviricetes	NA	NA	Pbunavirus	myovirus	Plaque assay	Plaquing	9	2	4	5	2	NA	0.818182	11	Yes	NA	virulent
34989245	No	Pseudomonas	Pseudomonas aeruginosa	MW526259	PhL_UNISO_PA-DSM_ph0034	92408	Caudoviricetes	NA	NA	Pakpunavirus	myovirus	Spot test	Spotting	4	7	NA	NA	NA	0.363636	NA	11	Yes	NA	virulent
34989245	No	Pseudomonas	Pseudomonas aeruginosa	MW526259	PhL_UNISO_PA-DSM_ph0034	92408	Caudoviricetes	NA	NA	Pakpunavirus	myovirus	Plaque assay	Plaquing	4	7	1	3	7	NA	0.363636	11	Yes	NA	virulent
35046908	Yes	Yersinia	Yersinia pseudotuberculosis	MW147603	PYps49T	39459	Caudoviricetes	Autographiviridae	Studiervirinae	Berlinvirus	podovirus	Spot test, dilutions	Plaquing	111	17	NA	NA	NA	NA	0.867188	128	No	FLG-AS	virulent
35046908	Yes	Yersinia	Yersinia pseudotuberculosis	MT515757	PYps50T	39655	Caudoviricetes	Autographiviridae	Studiervirinae	Berlinvirus	podovirus	Spot test, dilutions	Plaquing	111	17	NA	NA	NA	NA	0.867188	128	No	FLG-AS	virulent
35046908	Yes	Yersinia	Yersinia pseudotuberculosis	MW147601	PYps16N	52376	Caudoviricetes	Chaseviridae	Cleopatravirinae	NA	myovirus	Spot test, dilutions	Plaquing	8	120	NA	NA	NA	NA	0.0625	128	No	Chaseviridae	virulent
35046908	Yes	Yersinia	Yersinia pseudotuberculosis	MW147599	PYps3T	52854	Caudoviricetes	Chaseviridae	Cleopatravirinae	NA	myovirus	Spot test, dilutions	Plaquing	8	120	NA	NA	NA	NA	0.0625	128	No	Chaseviridae	virulent
35046908	Yes	Yersinia	Yersinia pseudotuberculosis	MW147600	PYps4T	52855	Caudoviricetes	Chaseviridae	Cleopatravirinae	NA	myovirus	Spot test, dilutions	Plaquing	10	118	NA	NA	NA	NA	0.078125	128	No	Chaseviridae	virulent
35046908	Yes	Yersinia	Yersinia pseudotuberculosis	MW147602	PYps16T	52855	Caudoviricetes	Chaseviridae	Cleopatravirinae	NA	myovirus	Spot test, dilutions	Plaquing	7	121	NA	NA	NA	NA	0.0546875	128	No	Chaseviridae	virulent
35046908	Yes	Yersinia	Yersinia pseudotuberculosis	MW147598	PYps23T	54869	Caudoviricetes	Chaseviridae	Cleopatravirinae	NA	myovirus	Spot test, dilutions	Plaquing	11	117	NA	NA	NA	NA	0.0859375	128	No	Chaseviridae	virulent
35046908	Yes	Yersinia	Yersinia pseudotuberculosis	MT515753	PYps32T	165733	Caudoviricetes	Straboviridae	Tevenvirinae	Tequatrovirus	myovirus	Spot test, dilutions	Plaquing	87	41	NA	NA	NA	NA	0.679688	128	No	Straboviridae	virulent
35046908	Yes	Yersinia	Yersinia pseudotuberculosis	MT515755	PYps47T	165778	Caudoviricetes	Straboviridae	Tevenvirinae	Tequatrovirus	myovirus	Spot test, dilutions	Plaquing	52	76	NA	NA	NA	NA	0.40625	128	No	Straboviridae	virulent
35046908	Yes	Yersinia	Yersinia pseudotuberculosis	MT515752	PYps15T	166925	Caudoviricetes	Straboviridae	Tevenvirinae	Tequatrovirus	myovirus	Spot test, dilutions	Plaquing	85	43	NA	NA	NA	NA	0.664062	128	No	Straboviridae	virulent
35046908	Yes	Yersinia	Yersinia pseudotuberculosis	MT526905	PYps14T	166935	Caudoviricetes	Straboviridae	Tevenvirinae	Tequatrovirus	myovirus	Spot test, dilutions	Plaquing	78	50	NA	NA	NA	NA	0.609375	128	No	Straboviridae	virulent
35046908	Yes	Yersinia	Yersinia pseudotuberculosis	MT515754	PYps35T	166974	Caudoviricetes	Straboviridae	Tevenvirinae	Tequatrovirus	myovirus	Spot test, dilutions	Plaquing	106	22	NA	NA	NA	NA	0.828125	128	No	Straboviridae	virulent
35046908	Yes	Yersinia	Yersinia pseudotuberculosis	MT515756	PYps55T	167710	Caudoviricetes	Straboviridae	Tevenvirinae	Tequatrovirus	myovirus	Spot test, dilutions	Plaquing	79	49	NA	NA	NA	NA	0.617188	128	No	Straboviridae	virulent
35046908	Yes	Yersinia	Yersinia pseudotuberculosis	MT828552	PYps5T	169375	Caudoviricetes	Straboviridae	Tevenvirinae	Tequatrovirus	myovirus	Spot test, dilutions	Plaquing	19	109	NA	NA	NA	NA	0.148438	128	No	Straboviridae	virulent
35046908	Yes	Yersinia	Yersinia pseudotuberculosis	MT828551	PYPS2T	169486	Caudoviricetes	Straboviridae	Tevenvirinae	Tequatrovirus	myovirus	Spot test, dilutions	Plaquing	25	103	NA	NA	NA	NA	0.195312	128	No	Straboviridae	virulent
35046908	Yes	Yersinia	Yersinia pseudotuberculosis	MT515751	PYps11T	169490	Caudoviricetes	Straboviridae	Tevenvirinae	Tequatrovirus	myovirus	Spot test, dilutions	Plaquing	45	83	NA	NA	NA	NA	0.351562	128	No	Straboviridae	virulent
35046908	Yes	Yersinia	Yersinia pseudotuberculosis	MT828553	PYps10T	169493	Caudoviricetes	Straboviridae	Tevenvirinae	Tequatrovirus	myovirus	Spot test, dilutions	Plaquing	58	70	NA	NA	NA	NA	0.453125	128	No	Straboviridae	virulent
35049114	Yes	Flavobacterium	Flavobacterium columnare	MK756095	FCOV-S2	46386	Caudoviricetes	NA	NA	Ficleduovirus	myovirus	Spot test	Spotting	35	192	NA	NA	NA	0.154185	NA	227	No	NA	virulent
35049114	Yes	Flavobacterium	Flavobacterium columnare	KY979235	FCV-1	46450	Caudoviricetes	NA	NA	Ficleduovirus	myovirus	Spot test	Spotting	60	167	NA	NA	NA	0.264317	NA	227	No	NA	virulent
35049114	Yes	Flavobacterium	Flavobacterium columnare	MT585313	V186	46498	Caudoviricetes	NA	NA	Ficleduovirus	myovirus	Spot test	Spotting	38	189	NA	NA	NA	0.167401	NA	227	No	NA	virulent
35049114	Yes	Flavobacterium	Flavobacterium columnare	MK756094	FCOV-S1	46512	Caudoviricetes	NA	NA	Ficleduovirus	myovirus	Spot test	Spotting	34	193	NA	NA	NA	0.14978	NA	227	No	NA	virulent
35049114	Yes	Flavobacterium	Flavobacterium columnare	KM873719	FCL-2	47142	Caudoviricetes	NA	NA	Ficleduovirus	myovirus	Spot test	Spotting	22	205	NA	NA	NA	0.0969163	NA	227	No	NA	virulent
35049114	Yes	Flavobacterium	Flavobacterium columnare	MK756092	FCOV-F46	47214	Caudoviricetes	NA	NA	Ficleduovirus	myovirus	Spot test	Spotting	125	102	NA	NA	NA	0.550661	NA	227	No	NA	virulent
35049114	Yes	Flavobacterium	Flavobacterium columnare	MK756086	FCOV-F13	47223	Caudoviricetes	NA	NA	Ficleduovirus	myovirus	Spot test	Spotting	59	168	NA	NA	NA	0.259912	NA	227	No	NA	virulent
35049114	Yes	Flavobacterium	Flavobacterium columnare	MT585281	FCOV-F14	47224	Caudoviricetes	NA	NA	Ficleduovirus	myovirus	Spot test	Spotting	62	165	NA	NA	NA	0.273128	NA	227	No	NA	virulent
35049114	Yes	Flavobacterium	Flavobacterium columnare	MT585282	FCOV-F15	47224	Caudoviricetes	NA	NA	Ficleduovirus	myovirus	Spot test	Spotting	62	165	NA	NA	NA	0.273128	NA	227	No	NA	virulent
35049114	Yes	Flavobacterium	Flavobacterium columnare	MK756091	FCOV-F45	47227	Caudoviricetes	NA	NA	Ficleduovirus	myovirus	Spot test	Spotting	56	171	NA	NA	NA	0.246696	NA	227	No	NA	virulent
35049114	Yes	Flavobacterium	Flavobacterium columnare	MK756087	FCOV-F16	47232	Caudoviricetes	NA	NA	Ficleduovirus	myovirus	Spot test	Spotting	61	166	NA	NA	NA	0.268722	NA	227	No	NA	virulent
35049114	Yes	Flavobacterium	Flavobacterium columnare	MT585285	FCOV-F19	49036	Caudoviricetes	NA	NA	Ficleduovirus	myovirus	Spot test	Spotting	138	89	NA	NA	NA	0.60793	NA	227	No	NA	virulent
35049114	Yes	Flavobacterium	Flavobacterium columnare	MT585307	FCOV-F44	49043	Caudoviricetes	NA	NA	Ficleduovirus	myovirus	Spot test	Spotting	111	116	NA	NA	NA	0.488987	NA	227	No	NA	virulent
35049114	Yes	Flavobacterium	Flavobacterium columnare	MT585275	FCOV-F4	49052	Caudoviricetes	NA	NA	Ficleduovirus	myovirus	Spot test	Spotting	89	138	NA	NA	NA	0.39207	NA	227	No	NA	virulent
35049114	Yes	Flavobacterium	Flavobacterium columnare	MT585299	FCOV-F35	49053	Caudoviricetes	NA	NA	Ficleduovirus	myovirus	Spot test	Spotting	121	106	NA	NA	NA	0.53304	NA	227	No	NA	virulent
35049114	Yes	Flavobacterium	Flavobacterium columnare	MT585301	FCOV-F38	49055	Caudoviricetes	NA	NA	Ficleduovirus	myovirus	Spot test	Spotting	119	108	NA	NA	NA	0.524229	NA	227	No	NA	virulent
35049114	Yes	Flavobacterium	Flavobacterium columnare	MT585276	FCOV-F7	49058	Caudoviricetes	NA	NA	Ficleduovirus	myovirus	Spot test	Spotting	137	90	NA	NA	NA	0.603524	NA	227	No	NA	virulent
35049114	Yes	Flavobacterium	Flavobacterium columnare	MT585288	FCOV-F22	49060	Caudoviricetes	NA	NA	Ficleduovirus	myovirus	Spot test	Spotting	138	89	NA	NA	NA	0.60793	NA	227	No	NA	virulent
35049114	Yes	Flavobacterium	Flavobacterium columnare	MT585298	FCOV-F34	49060	Caudoviricetes	NA	NA	Ficleduovirus	myovirus	Spot test	Spotting	124	103	NA	NA	NA	0.546256	NA	227	No	NA	virulent
35049114	Yes	Flavobacterium	Flavobacterium columnare	MT585277	FCOV-F8	49063	Caudoviricetes	NA	NA	Ficleduovirus	myovirus	Spot test	Spotting	126	101	NA	NA	NA	0.555066	NA	227	No	NA	virulent
35049114	Yes	Flavobacterium	Flavobacterium columnare	MT585293	FCOV-F29	49063	Caudoviricetes	NA	NA	Ficleduovirus	myovirus	Spot test	Spotting	126	101	NA	NA	NA	0.555066	NA	227	No	NA	virulent
35049114	Yes	Flavobacterium	Flavobacterium columnare	MT585303	FCOV-F40	49063	Caudoviricetes	NA	NA	Ficleduovirus	myovirus	Spot test	Spotting	118	109	NA	NA	NA	0.519824	NA	227	No	NA	virulent
35049114	Yes	Flavobacterium	Flavobacterium columnare	MT585292	FCOV-F28	49064	Caudoviricetes	NA	NA	Ficleduovirus	myovirus	Spot test	Spotting	135	92	NA	NA	NA	0.594714	NA	227	No	NA	virulent
35049114	Yes	Flavobacterium	Flavobacterium columnare	MT585305	FCOV-F42	49066	Caudoviricetes	NA	NA	Ficleduovirus	myovirus	Spot test	Spotting	121	106	NA	NA	NA	0.53304	NA	227	No	NA	virulent
35049114	Yes	Flavobacterium	Flavobacterium columnare	MT585308	FCOV-F47	49066	Caudoviricetes	NA	NA	Ficleduovirus	myovirus	Spot test	Spotting	135	92	NA	NA	NA	0.594714	NA	227	No	NA	virulent
35049114	Yes	Flavobacterium	Flavobacterium columnare	MT585296	FCOV-F32	49068	Caudoviricetes	NA	NA	Ficleduovirus	myovirus	Spot test	Spotting	129	98	NA	NA	NA	0.568282	NA	227	No	NA	virulent
35049114	Yes	Flavobacterium	Flavobacterium columnare	MT585274	FCOV-F3	49071	Caudoviricetes	NA	NA	Ficleduovirus	myovirus	Spot test	Spotting	168	59	NA	NA	NA	0.740088	NA	227	No	NA	virulent
35049114	Yes	Flavobacterium	Flavobacterium columnare	MT585287	FCOV-F21	49072	Caudoviricetes	NA	NA	Ficleduovirus	myovirus	Spot test	Spotting	138	89	NA	NA	NA	0.60793	NA	227	No	NA	virulent
35049114	Yes	Flavobacterium	Flavobacterium columnare	MT585300	FCOV-F36	49072	Caudoviricetes	NA	NA	Ficleduovirus	myovirus	Spot test	Spotting	120	107	NA	NA	NA	0.528634	NA	227	No	NA	virulent
35049114	Yes	Flavobacterium	Flavobacterium columnare	MK756083	FCOV-F2	49073	Caudoviricetes	NA	NA	Ficleduovirus	myovirus	Spot test	Spotting	167	60	NA	NA	NA	0.735683	NA	227	No	NA	virulent
35049114	Yes	Flavobacterium	Flavobacterium columnare	MT585290	FCOV-F24	49073	Caudoviricetes	NA	NA	Ficleduovirus	myovirus	Spot test	Spotting	166	61	NA	NA	NA	0.731278	NA	227	No	NA	virulent
35049114	Yes	Flavobacterium	Flavobacterium columnare	MT585291	FCOV-F26	49073	Caudoviricetes	NA	NA	Ficleduovirus	myovirus	Spot test	Spotting	171	56	NA	NA	NA	0.753304	NA	227	No	NA	virulent
35049114	Yes	Flavobacterium	Flavobacterium columnare	MT585295	FCOV-F31	49073	Caudoviricetes	NA	NA	Ficleduovirus	myovirus	Spot test	Spotting	156	71	NA	NA	NA	0.687225	NA	227	No	NA	virulent
35049114	Yes	Flavobacterium	Flavobacterium columnare	MT585297	FCOV-F33	49075	Caudoviricetes	NA	NA	Ficleduovirus	myovirus	Spot test	Spotting	123	104	NA	NA	NA	0.54185	NA	227	No	NA	virulent
35049114	Yes	Flavobacterium	Flavobacterium columnare	MT585283	FCOV-F17	49076	Caudoviricetes	NA	NA	Ficleduovirus	myovirus	Spot test	Spotting	130	97	NA	NA	NA	0.572687	NA	227	No	NA	virulent
35049114	Yes	Flavobacterium	Flavobacterium columnare	MT585284	FCOV-F18	49076	Caudoviricetes	NA	NA	Ficleduovirus	myovirus	Spot test	Spotting	129	98	NA	NA	NA	0.568282	NA	227	No	NA	virulent
35049114	Yes	Flavobacterium	Flavobacterium columnare	MT585286	FCOV-F20	49076	Caudoviricetes	NA	NA	Ficleduovirus	myovirus	Spot test	Spotting	139	88	NA	NA	NA	0.612335	NA	227	No	NA	virulent
35049114	Yes	Flavobacterium	Flavobacterium columnare	MT585289	FCOV-F23	49076	Caudoviricetes	NA	NA	Ficleduovirus	myovirus	Spot test	Spotting	129	98	NA	NA	NA	0.568282	NA	227	No	NA	virulent
35049114	Yes	Flavobacterium	Flavobacterium columnare	MT585294	FCOV-F30	49076	Caudoviricetes	NA	NA	Ficleduovirus	myovirus	Spot test	Spotting	135	92	NA	NA	NA	0.594714	NA	227	No	NA	virulent
35049114	Yes	Flavobacterium	Flavobacterium columnare	MT585304	FCOV-F41	49076	Caudoviricetes	NA	NA	Ficleduovirus	myovirus	Spot test	Spotting	118	109	NA	NA	NA	0.519824	NA	227	No	NA	virulent
35049114	Yes	Flavobacterium	Flavobacterium columnare	MT585311	V183	49076	Caudoviricetes	NA	NA	Ficleduovirus	myovirus	Spot test	Spotting	49	178	NA	NA	NA	0.215859	NA	227	No	NA	virulent
35049114	Yes	Flavobacterium	Flavobacterium columnare	MT585312	V184	49076	Caudoviricetes	NA	NA	Ficleduovirus	myovirus	Spot test	Spotting	82	145	NA	NA	NA	0.361233	NA	227	No	NA	virulent
35049114	Yes	Flavobacterium	Flavobacterium columnare	MT585314	V188	49076	Caudoviricetes	NA	NA	Ficleduovirus	myovirus	Spot test	Spotting	66	161	NA	NA	NA	0.290749	NA	227	No	NA	virulent
35049114	Yes	Flavobacterium	Flavobacterium columnare	MT585315	V189	49076	Caudoviricetes	NA	NA	Ficleduovirus	myovirus	Spot test	Spotting	79	148	NA	NA	NA	0.348018	NA	227	No	NA	virulent
35049114	Yes	Flavobacterium	Flavobacterium columnare	MT585273	FCOV-F1	49077	Caudoviricetes	NA	NA	Ficleduovirus	myovirus	Spot test	Spotting	62	165	NA	NA	NA	0.273128	NA	227	No	NA	virulent
35049114	Yes	Flavobacterium	Flavobacterium columnare	MT585278	FCOV-F10	49078	Caudoviricetes	NA	NA	Ficleduovirus	myovirus	Spot test	Spotting	108	119	NA	NA	NA	0.475771	NA	227	No	NA	virulent
35049114	Yes	Flavobacterium	Flavobacterium columnare	MT585279	FCOV-F11	49078	Caudoviricetes	NA	NA	Ficleduovirus	myovirus	Spot test	Spotting	104	123	NA	NA	NA	0.45815	NA	227	No	NA	virulent
35049114	Yes	Flavobacterium	Flavobacterium columnare	MK756088	FCOV-F25	49080	Caudoviricetes	NA	NA	Ficleduovirus	myovirus	Spot test	Spotting	169	58	NA	NA	NA	0.744493	NA	227	No	NA	virulent
35049114	Yes	Flavobacterium	Flavobacterium columnare	MT585306	FCOV-F43	49080	Caudoviricetes	NA	NA	Ficleduovirus	myovirus	Spot test	Spotting	112	115	NA	NA	NA	0.493392	NA	227	No	NA	virulent
35049114	Yes	Flavobacterium	Flavobacterium columnare	MT585280	FCOV-F12	49081	Caudoviricetes	NA	NA	Ficleduovirus	myovirus	Spot test	Spotting	114	113	NA	NA	NA	0.502203	NA	227	No	NA	virulent
35049114	Yes	Flavobacterium	Flavobacterium columnare	MT585302	FCOV-F39	49082	Caudoviricetes	NA	NA	Ficleduovirus	myovirus	Spot test	Spotting	120	107	NA	NA	NA	0.528634	NA	227	No	NA	virulent
35049114	Yes	Flavobacterium	Flavobacterium columnare	MK756090	FCOV-F37	49098	Caudoviricetes	NA	NA	Ficleduovirus	myovirus	Spot test	Spotting	118	109	NA	NA	NA	0.519824	NA	227	No	NA	virulent
35049114	Yes	Flavobacterium	Flavobacterium columnare	MK756084	FCOV-F6	49115	Caudoviricetes	NA	NA	Ficleduovirus	myovirus	Spot test	Spotting	158	69	NA	NA	NA	0.696035	NA	227	No	NA	virulent
35049114	Yes	Flavobacterium	Flavobacterium columnare	MK756085	FCOV-F9	49115	Caudoviricetes	NA	NA	Ficleduovirus	myovirus	Spot test	Spotting	126	101	NA	NA	NA	0.555066	NA	227	No	NA	virulent
35049114	Yes	Flavobacterium	Flavobacterium columnare	MK756089	FCOV-F27	49168	Caudoviricetes	NA	NA	Ficleduovirus	myovirus	Spot test	Spotting	170	57	NA	NA	NA	0.748899	NA	227	No	NA	virulent
35062209	Yes	Klebsiella	Klebsiella pneumoniae	MZ322895	vB_KpnM_VAC13	174826	Caudoviricetes	Straboviridae	NA	Slopekvirus	myovirus	Spot test	Spotting	26	22	NA	NA	NA	0.541667	NA	48	Yes	Straboviridae	virulent
35062209	Yes	Klebsiella	Klebsiella pneumoniae	MZ322895	vB_KpnM_VAC13	174826	Caudoviricetes	Straboviridae	NA	Slopekvirus	myovirus	Spot test, dilutions	Plaquing	10	38	7	3	38	NA	0.208333	48	Yes	Straboviridae	virulent
35062209	Yes	Klebsiella	Klebsiella pneumoniae	MZ612130	vB_KpnM-VAC66	178532	Caudoviricetes	Straboviridae	NA	Slopekvirus	myovirus	Spot test	Spotting	21	27	NA	NA	NA	0.4375	NA	48	Yes	Straboviridae	virulent
35062209	Yes	Klebsiella	Klebsiella pneumoniae	MZ612130	vB_KpnM-VAC66	178532	Caudoviricetes	Straboviridae	NA	Slopekvirus	myovirus	Spot test, dilutions	Plaquing	12	36	3	9	36	NA	0.25	48	Yes	Straboviridae	virulent
35062246	No	Pseudomonas	Pseudomonas syringae	KP025626	Pf-10	39167	Caudoviricetes	Autographiviridae	Studiervirinae	Pifdecavirus	podovirus	Spot test	Spotting	4	8	NA	NA	NA	0.333333	NA	12	No	FLG-AS	virulent
35171030	No	Escherichia	Escherichia coli	OK148439	MLP1	51940	Caudoviricetes	Chaseviridae	Cleopatravirinae	NA	myovirus	Spot test	Spotting	3	10	NA	NA	NA	0.230769	NA	13	No	Chaseviridae	virulent
35171030	No	Escherichia	Escherichia coli	OK148440	MLP3	76234	Caudoviricetes	NA	Gordonclarkvirinae	Kuravirus	podovirus	Spot test	Spotting	9	4	NA	NA	NA	0.692308	NA	13	No	NA	temperate
35171030	No	Escherichia	Escherichia coli	OK148441	MLP2	168787	Caudoviricetes	Straboviridae	Tevenvirinae	Tequatrovirus	myovirus	Spot test	Spotting	10	3	NA	NA	NA	0.769231	NA	13	No	Straboviridae	virulent
35215857	Yes	Vibrio	Vibrio parahaemolyticus	MT178448	vB_VpP_FE11	43397	Caudoviricetes	Autographiviridae	NA	Maculvirus	podovirus	Spot test	Spotting	35	98	NA	NA	NA	0.263158	NA	133	No	FLG-A	virulent
35215879	Yes	Escherichia	Escherichia coli	OM135583	EP01	165577	Caudoviricetes	Straboviridae	Tevenvirinae	Tequatrovirus	myovirus	Spot test	Spotting	31	28	NA	NA	NA	0.525424	NA	59	No	Straboviridae	virulent
35219760	No	Vibrio	Vibrio parahaemolyticus	OK349506	vB_VpaP_AL-1	42854	Caudoviricetes	Autographiviridae	NA	Maculvirus	NA	Spot test	Spotting	2	8	NA	NA	NA	0.2	NA	10	Yes	FLG-A	virulent
35219760	No	Vibrio	Vibrio parahaemolyticus	OK349506	vB_VpaP_AL-1	42854	Caudoviricetes	Autographiviridae	NA	Maculvirus	NA	Spot test, EOP	Plaquing	2	8	2	0	8	NA	0.2	10	Yes	FLG-A	virulent
35219760	No	Vibrio	Vibrio parahaemolyticus	OK349507	vB_VpaS_AL-2	58457	Caudoviricetes	NA	Queuovirinae	NA	NA	Spot test	Spotting	4	6	NA	NA	NA	0.4	NA	10	Yes	NA	virulent
35219760	No	Vibrio	Vibrio parahaemolyticus	OK349507	vB_VpaS_AL-2	58457	Caudoviricetes	NA	Queuovirinae	NA	NA	Spot test, EOP	Plaquing	4	6	4	0	6	NA	0.4	10	Yes	NA	virulent
35255715	Yes	Klebsiella	Klebsiella pneumoniae	MW042787	66013	40967	Caudoviricetes	Autographiviridae	Studiervirinae	Przondovirus	podovirus	Spot test	Spotting	4	15	NA	NA	NA	0.210526	NA	19	Yes	FLG-AS	virulent
35255715	Yes	Klebsiella	Klebsiella pneumoniae	MW042787	66013	40967	Caudoviricetes	Autographiviridae	Studiervirinae	Przondovirus	podovirus	Spot test, dilutions	Plaquing	4	15	3	1	15	NA	0.210526	19	Yes	FLG-AS	virulent
35299049	Yes	Bacillus	Bacillus cereus	MZ384014	DLn1	25379	Caudoviricetes	Salasmaviridae	Northropvirinae	Hemphillvirus	podovirus	Spot test	Spotting	17	105	NA	NA	NA	0.139344	NA	122	No	Salasmaviridae	virulent
35307481	Yes	Stenotrophomonas	Stenotrophomonas maltophilia	MW831865	BUCT598	43581	Caudoviricetes	Autographiviridae	NA	NA	podovirus	Spot test	Spotting	9	2	NA	NA	NA	0.818182	NA	11	Yes	FLG-A	virulent
35307481	Yes	Stenotrophomonas	Stenotrophomonas maltophilia	MW831865	BUCT598	43581	Caudoviricetes	Autographiviridae	NA	NA	podovirus	Plaque assay	Plaquing	3	8	NA	NA	NA	NA	0.272727	11	Yes	FLG-A	virulent
35337034	Yes	Staphylococcus	Staphylococcus aureus	MT226657	SAM2	137617	Caudoviricetes	Herelleviridae	Twortvirinae	Kayvirus	myovirus	Plaque assay	Plaquing	22	3	21	1	3	NA	0.88	25	No	Herelleviridae	virulent
35337034	Yes	Staphylococcus	Staphylococcus aureus	MT338525	SAM1	147588	Caudoviricetes	Herelleviridae	Twortvirinae	Kayvirus	myovirus	Plaque assay	Plaquing	24	1	21	3	1	NA	0.96	25	No	Herelleviridae	virulent
35406917	No	Pseudomonas	Pseudomonas savastanoi	OM282085	P413	40658	Caudoviricetes	Autographiviridae	Studiervirinae	Ghunavirus	podovirus	Spot test	Spotting	12	3	NA	NA	NA	0.8	NA	15	No	FLG-AS	virulent
35406917	No	Pseudomonas	Pseudomonas savastanoi	OM256450	P421	41738	Caudoviricetes	Autographiviridae	Studiervirinae	Ghunavirus	podovirus	Spot test	Spotting	14	1	NA	NA	NA	0.933333	NA	15	No	FLG-AS	virulent
35458437	No	Providencia	Providencia rettgeri	OM256482	EPr2	41261	Caudoviricetes	Autographiviridae	Studiervirinae	Kayfunavirus	podovirus	Spot test, dilutions	Plaquing	3	11	NA	NA	NA	NA	0.214286	14	No	FLG-AS	virulent
35458561	No	Enterococcus	Enterococcus faecalis	MZ333462	GVEsP-1	149913	Caudoviricetes	Herelleviridae	Brockvirinae	Schiekvirus	myovirus	Spot test, dilutions	Plaquing	22	14	NA	NA	NA	NA	0.611111	36	No	Herelleviridae	virulent
35489296	Yes	Salmonella	Salmonella enterica	OL436139	LP31	42600	Caudoviricetes	NA	Guernseyvirinae	Jerseyvirus	siphovirus	Spot test	Spotting	13	10	NA	NA	NA	0.565217	NA	23	No	FLG-G	virulent
35495085	Yes	Escherichia	Escherichia coli	OM339528	SV76	163826	Caudoviricetes	Straboviridae	Tevenvirinae	Tequatrovirus	NA	Spot test, dilutions	Plaquing	10	62	NA	NA	NA	NA	0.138889	72	No	Straboviridae	virulent
35513275	Yes	Klebsiella	Klebsiella pneumoniae	MT966873	P560	40562	Caudoviricetes	Autographiviridae	Studiervirinae	Przondovirus	podovirus	Plaque assay	Plaquing	1	24	NA	NA	NA	NA	0.04	25	No	FLG-AS	virulent
35632679	No	Burkholderia	Burkholderia cenocepacia	OM283127	JC1	61182	Caudoviricetes	NA	NA	Lessievirus	podovirus	Spot test	Spotting	28	8	NA	NA	NA	0.777778	NA	36	Yes	NA	temperate
35632679	No	Burkholderia	Burkholderia cenocepacia	OM283127	JC1	61182	Caudoviricetes	NA	NA	Lessievirus	podovirus	Spot test, dilutions	Plaquing	17	19	15	2	19	NA	0.472222	36	Yes	NA	temperate
35662075	Yes	Vibrio	Vibrio parahaemolyticus	OK483201	F23s1	76648	Caudoviricetes	NA	NA	Mardecavirus	siphovirus	Plaque assay	Plaquing	13	10	NA	NA	NA	NA	0.565217	23	No	NA	virulent
35678058	No	Erwinia	Erwinia amylovora	OK129343	Fifi451	53219	Caudoviricetes	Chaseviridae	Cleopatravirinae	Loessnervirus	NA	Spot test	Spotting	45	0	NA	NA	NA	1	NA	45	No	Chaseviridae	virulent
35678058	No	Erwinia	Erwinia amylovora	OP829055	Fifi067	75307	Caudoviricetes	Schitoviridae	Erskinevirinae	Yonginvirus	NA	Spot test	Spotting	45	0	NA	NA	NA	1	NA	45	No	Schitoviridae	virulent
35678058	No	Erwinia	Erwinia amylovora	OR284297	FIfi106	84405	Caudoviricetes	NA	Ounavirinae	Kolesnikvirus	NA	Spot test	Spotting	45	0	NA	NA	NA	1	NA	45	No	NA	virulent
35678865	Yes	Escherichia	Escherichia coli	MK524176	PHB11	87553	Caudoviricetes	NA	Ounavirinae	Felixounavirus	myovirus	Spot test	Spotting	5	11	NA	NA	NA	0.3125	NA	16	No	NA	virulent
35678865	Yes	Escherichia	Escherichia coli	MK573636	vB_EcoM_PHB13	165641	Caudoviricetes	Straboviridae	NA	Krischvirus	myovirus	Spot test	Spotting	6	10	NA	NA	NA	0.375	NA	16	No	Straboviridae	virulent
35678865	Yes	Escherichia	Escherichia coli	MK524178	PHB12	168791	Caudoviricetes	Straboviridae	Tevenvirinae	Mosigvirus	myovirus	Spot test	Spotting	1	15	NA	NA	NA	0.0625	NA	16	No	Straboviridae	virulent
[truncated: 118 more rows]
