# Supplementary material for: Lytic Spectra of Tailed Bacteriophages: A Systematic Review and Meta-Analysis
Source: Viruses. 2024 Dec 4;16(12):1879. doi: 10.3390/v16121879 (PMC11680127; doi:10.3390/v16121879)
Supplement: Supplementary file 1 [file viruses-16-01879-s001.zip › Supplement/Data S2.xlsx]

## Sheet: Heterogeneity data
PMID or Title	Host typing	Virus-host	Phage genome	Genome size	tRNA predictions	Spotting HR	Plaquing HR	Culture medium
22694898	Yes	FLG-G, S. enterica	HE775250	42391	1	NA	0.3125	LB agar
22694898	Yes	FLG-G, S. enterica	HE775250	42391	1	0.520833	NA	LB agar
28478136	Yes	FLG-G, S. enterica	MZ274225	40731	0	0.294118	NA	LB agar
36329508	Yes	FLG-G, S. enterica	OP484850	43359	0	0.88	NA	LB agar
36717022	Yes	FLG-G, S. enterica	ON996339	41941	0	0.571429	NA	LB agar
36717022	Yes	FLG-G, S. enterica	ON996339	41941	0	NA	0.571429	LB agar
30888719	Yes	FLG-G, S. enterica	MH370360	42439	0	NA	0.084507	LB agar
30888719	Yes	FLG-G, S. enterica	MH370361	42441	0	NA	0.084507	LB agar
30888719	Yes	FLG-G, S. enterica	MH370359	42621	1	NA	0.126761	LB agar
30888719	Yes	FLG-G, S. enterica	MH370363	42976	0	NA	0.0985915	LB agar
30888719	Yes	FLG-G, S. enterica	MH370362	43118	1	NA	0.0985915	LB agar
30888719	Yes	FLG-G, S. enterica	MH370381	43118	1	NA	0.112676	LB agar
30888719	Yes	FLG-G, S. enterica	MH370384	43119	1	NA	0.0985915	LB agar
30888719	Yes	FLG-G, S. enterica	MH370385	43119	1	NA	0.112676	LB agar
30888719	Yes	FLG-G, S. enterica	MH370365	43421	0	NA	0.15493	LB agar
30888719	Yes	FLG-G, S. enterica	MH370373	43467	0	NA	0.112676	LB agar
30888719	Yes	FLG-G, S. enterica	MH370374	43467	0	NA	0.112676	LB agar
30888719	Yes	FLG-G, S. enterica	MH370358	43468	0	NA	0.169014	LB agar
30888719	Yes	FLG-G, S. enterica	MH370372	43876	0	NA	0.0985915	LB agar
35489296	Yes	FLG-G, S. enterica	OL436139	42600	0	0.565217	NA	NA
29187834	Yes	FLG-G, S. enterica	MK761197	41396	0	NA	0.393443	Tryptone soy agar
29187834	Yes	FLG-G, S. enterica	MK770409	41396	0	NA	0.377049	Tryptone soy agar
29187834	Yes	FLG-G, S. enterica	MK972691	41396	0	NA	0.377049	Tryptone soy agar
29187834	Yes	FLG-G, S. enterica	MK761197	41396	0	0.393443	NA	Tryptone soy agar
29187834	Yes	FLG-G, S. enterica	MK770409	41396	0	0.377049	NA	Tryptone soy agar
29187834	Yes	FLG-G, S. enterica	MK972691	41396	0	0.377049	NA	Tryptone soy agar
29187834	Yes	FLG-G, S. enterica	MK972700	31600	0	NA	0.360656	Tryptone soy agar
29187834	Yes	FLG-G, S. enterica	MK972700	31600	0	0.360656	NA	Tryptone soy agar
31540091	Yes	FLG-G, S. enterica	MK972702	41392	0	0.42623	NA	Tryptone soy agar
31540091	Yes	FLG-G, S. enterica	MK972705	41523	0	0.442623	NA	Tryptone soy agar
31540091	Yes	FLG-G, S. enterica	MK972701	41731	0	0.344262	NA	Tryptone soy agar
31540091	Yes	FLG-G, S. enterica	MK972706	41772	0	0.295082	NA	Tryptone soy agar
31540091	Yes	FLG-G, S. enterica	MK972703	41795	0	0.295082	NA	Tryptone soy agar
31540091	Yes	FLG-G, S. enterica	MK761198	41830	0	0.344262	NA	Tryptone soy agar
31540091	Yes	FLG-G, S. enterica	MK761199	42013	0	0.147541	NA	Tryptone soy agar
31540091	Yes	FLG-G, S. enterica	MK761196	42199	0	0.327869	NA	Tryptone soy agar
31540091	Yes	FLG-G, S. enterica	MK761195	43514	0	0.360656	NA	Tryptone soy agar
34112418	Yes	FLG-G, S. enterica	MK214385	41515	0	NA	0.578947	LB agar
34112418	Yes	FLG-G, S. enterica	MK249126	41568	0	NA	0.578947	LB agar
33233449	Yes	FLG-G, S. enterica	MT012729	41658	0	NA	0.166667	NA
32950171	Yes	FLG-G, S. enterica	KX649889	42147	0	1	NA	Tryptone soy agar
21148689	No	Herelleviridae, S. aureus	KP881332	133798	0	0.902439	NA	Brain heart infusion
29693603	Yes	Herelleviridae, S. aureus	MF405094	147135	4	NA	0.782609	Brain heart infusion
29693603	Yes	Herelleviridae, S. aureus	MG656408	148884	4	NA	0.73913	Brain heart infusion
31492663	Yes	Herelleviridae, S. aureus	MN336261	139606	0	NA	0.866667	Brain heart infusion
22045271	No	Herelleviridae, S. aureus	JX080304	148243	4	0.978723	NA	LB agar
28742812	No	Herelleviridae, S. aureus	KY794641	142934	4	0.805556	NA	LB agar
28742812	No	Herelleviridae, S. aureus	KY794643	139997	1	0.194444	NA	LB agar
28742812	No	Herelleviridae, S. aureus	KY794642	143734	1	0.916667	NA	LB agar
31635437	No	Herelleviridae, S. aureus	MN539738	139031	4	NA	0.656716	LB agar
31635437	No	Herelleviridae, S. aureus	MN539736	139088	4	NA	0.61194	LB agar
31635437	No	Herelleviridae, S. aureus	MN539737	140086	4	NA	0.835821	LB agar
33122703	Yes	Herelleviridae, S. aureus	MN047438	148511	4	0.853333	NA	LB agar
21931710	Yes	Herelleviridae, S. aureus	FR852584	138339	4	NA	0.858824	Mueller Hinton
31388727	Yes	Herelleviridae, S. aureus	AP018375	141038	3	NA	0.567308	NA
31388727	Yes	Herelleviridae, S. aureus	AB903967	142094	3	NA	0.730769	NA
31388727	Yes	Herelleviridae, S. aureus	AP019522	132152	0	NA	0.971154	NA
25149517	Yes	Herelleviridae, S. aureus	KJ888149	141907	4	0.957895	NA	Tryptone soy agar
34295840	Yes	Herelleviridae, S. aureus	MT080602	139896	4	0.989189	NA	Tryptone soy agar
34295840	Yes	Herelleviridae, S. aureus	MT080600	139939	4	0.994595	NA	Tryptone soy agar
34295840	Yes	Herelleviridae, S. aureus	MT080589	143240	4	0.962162	NA	Tryptone soy agar
34295840	Yes	Herelleviridae, S. aureus	MT080591	143240	4	0.967568	NA	Tryptone soy agar
34295840	Yes	Herelleviridae, S. aureus	MT080601	143240	4	0.972973	NA	Tryptone soy agar
34295840	Yes	Herelleviridae, S. aureus	MT080585	143247	4	0.983784	NA	Tryptone soy agar
34295840	Yes	Herelleviridae, S. aureus	MT080596	139874	2	0.967568	NA	Tryptone soy agar
34295840	Yes	Herelleviridae, S. aureus	MT080593	139881	2	0.962162	NA	Tryptone soy agar
34295840	Yes	Herelleviridae, S. aureus	MT080582	140906	2	0.567568	NA	Tryptone soy agar
34295840	Yes	Herelleviridae, S. aureus	MT080586	140906	2	0.567568	NA	Tryptone soy agar
34295840	Yes	Herelleviridae, S. aureus	MT080594	140906	2	0.681081	NA	Tryptone soy agar
34295840	Yes	Herelleviridae, S. aureus	MT080603	141953	1	0.621622	NA	Tryptone soy agar
34295840	Yes	Herelleviridae, S. aureus	MT080592	143283	1	0.854054	NA	Tryptone soy agar
34295840	Yes	Herelleviridae, S. aureus	MT080597	143283	1	0.859459	NA	Tryptone soy agar
34295840	Yes	Herelleviridae, S. aureus	MT080598	143283	1	0.772973	NA	Tryptone soy agar
34295840	Yes	Herelleviridae, S. aureus	MT080599	143288	1	0.740541	NA	Tryptone soy agar
34295840	Yes	Herelleviridae, S. aureus	MT080583	145736	0	0.556757	NA	Tryptone soy agar
34295840	Yes	Herelleviridae, S. aureus	MT080595	132999	1	0.967391	NA	Tryptone soy agar
34295840	Yes	Herelleviridae, S. aureus	MT080587	135784	1	0.616216	NA	Tryptone soy agar
34295840	Yes	Herelleviridae, S. aureus	MT080590	135801	1	0.972973	NA	Tryptone soy agar
34295840	Yes	Herelleviridae, S. aureus	MT080584	135802	1	0.962162	NA	Tryptone soy agar
34295840	Yes	Herelleviridae, S. aureus	MT080588	135820	1	0.859459	NA	Tryptone soy agar
36145633	Yes	Herelleviridae, S. aureus	ON814136	133701	0	NA	0.580645	Tryptone soy agar
36145633	Yes	Herelleviridae, S. aureus	ON814135	136866	0	NA	0.775641	Tryptone soy agar
36145633	Yes	Herelleviridae, S. aureus	ON814134	138507	0	NA	0.679487	Tryptone soy agar
29642449	No	Herelleviridae, S. aureus	MG721208	143652	4	1	NA	Tryptone soy agar
29642449	No	Herelleviridae, S. aureus	MG721208	143652	4	NA	0.724138	Tryptone soy agar
27374909	No	Herelleviridae, S. aureus	KP687431	140218	4	0.35	NA	Brain heart infusion
35337034	Yes	Herelleviridae, S. aureus	MT226657	137617	3	NA	0.88	Brain heart infusion
35337034	Yes	Herelleviridae, S. aureus	MT338525	147588	3	NA	0.96	Brain heart infusion
33638001	Yes	Herelleviridae, S. aureus	LC574321	140909	4	NA	0.875	LB agar
31109012	Yes	Straboviridae, E. coli	MK327947	164278	0	NA	0.296875	LB agar
31109012	Yes	Straboviridae, E. coli	MK327941	167832	0	NA	0.1875	LB agar
31109012	Yes	Straboviridae, E. coli	MK327935	168327	0	NA	0.265625	LB agar
31109012	Yes	Straboviridae, E. coli	MK327932	170678	0	NA	0.234375	LB agar
31109012	Yes	Straboviridae, E. coli	MK373774	164279	3	NA	0.1875	LB agar
31109012	Yes	Straboviridae, E. coli	MK373775	164590	3	NA	0.25	LB agar
31109012	Yes	Straboviridae, E. coli	MK327933	166675	2	NA	0.109375	LB agar
31109012	Yes	Straboviridae, E. coli	MK327943	167834	2	NA	0.1875	LB agar
31109012	Yes	Straboviridae, E. coli	MK373784	169201	2	NA	0.234375	LB agar
31109012	Yes	Straboviridae, E. coli	MK373782	170187	2	NA	0.09375	LB agar
31109012	Yes	Straboviridae, E. coli	MK373778	170429	2	NA	0.09375	LB agar
31109012	Yes	Straboviridae, E. coli	MK327934	170452	2	NA	0.140625	LB agar
31109012	Yes	Straboviridae, E. coli	MK373781	164987	10	NA	0.3125	LB agar
31109012	Yes	Straboviridae, E. coli	MK373786	167317	11	NA	0.25	LB agar
31109012	Yes	Straboviridae, E. coli	MK327942	167728	11	NA	0.09375	LB agar
31109012	Yes	Straboviridae, E. coli	MK327939	167826	10	NA	0.25	LB agar
31109012	Yes	Straboviridae, E. coli	MK327929	168049	11	NA	0.25	LB agar
31109012	Yes	Straboviridae, E. coli	MK327940	168241	12	NA	0.421875	LB agar
31109012	Yes	Straboviridae, E. coli	MK327945	168363	12	NA	0.4375	LB agar
31109012	Yes	Straboviridae, E. coli	MK327944	168654	8	NA	0.21875	LB agar
31109012	Yes	Straboviridae, E. coli	MK373779	168670	10	NA	0.4375	LB agar
31109012	Yes	Straboviridae, E. coli	MK373785	168756	9	NA	0.203125	LB agar
31109012	Yes	Straboviridae, E. coli	MK327946	168828	12	NA	0.453125	LB agar
31109012	Yes	Straboviridae, E. coli	MK327936	168886	8	NA	0.546875	LB agar
31109012	Yes	Straboviridae, E. coli	MK327928	168959	8	NA	0.0625	LB agar
31109012	Yes	Straboviridae, E. coli	MK373787	169650	8	NA	0.0625	LB agar
31109012	Yes	Straboviridae, E. coli	MK327937	170182	7	NA	0.40625	LB agar
33352791	Yes	Straboviridae, E. coli	MG867727	170121	8	NA	0.287879	LB agar
34222051	No	Straboviridae, E. coli	MW883059	171255	8	0.6	NA	LB agar
35171030	No	Straboviridae, E. coli	OK148441	168787	11	0.769231	NA	LB agar
35215879	Yes	Straboviridae, E. coli	OM135583	165577	8	0.525424	NA	LB agar
35495085	Yes	Straboviridae, E. coli	OM339528	163826	9	NA	0.138889	LB agar
34827275	Yes	Straboviridae, E. coli	MZ234018	167080	11	NA	0.914894	NA
34827275	Yes	Straboviridae, E. coli	MZ234031	167922	11	NA	0.680851	NA
34827275	Yes	Straboviridae, E. coli	MZ234030	168543	10	NA	0.574468	NA
34827275	Yes	Straboviridae, E. coli	MZ234040	168649	10	NA	0.510638	NA
27756632	No	Straboviridae, E. coli	KX130727	171598	1	0.0909091	NA	Tryptone soy agar
30267128	Yes	Straboviridae, E. coli	KU925172	166423	10	0.540984	NA	Tryptone soy agar
36444789	Yes	Straboviridae, E. coli	OP611477	166962	11	NA	0.470588	Tryptone soy agar
22118225	Yes	Straboviridae, E. coli	OL770107	171842	3	NA	0.857143	LB agar
23835183	Yes	Straboviridae, E. coli	HQ829472	168066	0	0.512821	NA	LB agar
26337345	Yes	Straboviridae, E. coli	KF582788	169148	2	0.289474	NA	LB agar
31953385	Yes	Straboviridae, E. coli	LR597657	166954	8	0.118421	NA	LB agar
31953385	Yes	Straboviridae, E. coli	LR597660	167097	7	0.421053	NA	LB agar
26697952	No	Straboviridae, E. coli	KT176190	170527	2	0.531646	NA	NA
31229670	Yes	Straboviridae, E. coli	MH355584	167208	10	NA	0.0909091	NA
31229670	Yes	Straboviridae, E. coli	MH355584	167208	10	0.545455	NA	NA
36009807	Yes	Straboviridae, E. coli	OM982647	171086	3	0.538462	NA	Tryptone soy agar
31561510	Yes	Straboviridae, E. coli	MK962753	176009	0	NA	0.25	LB agar
31561510	Yes	Straboviridae, E. coli	MK962756	168306	2	NA	0.375	LB agar
31561510	Yes	Straboviridae, E. coli	MK962754	168893	10	NA	0.347222	LB agar
31561510	Yes	Straboviridae, E. coli	MK962750	167247	6	NA	0.527778	LB agar
31561510	Yes	Straboviridae, E. coli	MK962755	167852	11	NA	0.333333	LB agar
31561510	Yes	Straboviridae, E. coli	MK962752	168349	11	NA	0.527778	LB agar
31561510	Yes	Straboviridae, E. coli	MK962757	170740	2	NA	0.333333	LB agar
34222051	No	Straboviridae, E. coli	MW883059	171255	8	NA	0.6	LB agar
35678865	Yes	Straboviridae, E. coli	MK573636	165641	0	0.375	NA	LB agar
35678865	Yes	Straboviridae, E. coli	MK524178	168791	2	0.0625	NA	LB agar
27756632	No	Straboviridae, E. coli	KX130727	171598	1	0.545455	NA	Tryptone soy agar
33407669	No	Drexlerviridae, K. pneumoniae	MK521904	50381	0	NA	0.571429	NA
33796863	Yes	Drexlerviridae, K. pneumoniae	LR881107	49891	0	0.307692	NA	LB agar
33801047	Yes	Drexlerviridae, K. pneumoniae	MW672037	50040	0	0.142857	NA	LB agar
33801047	Yes	Drexlerviridae, K. pneumoniae	MW672037	50040	0	NA	0.0952381	LB agar
34222050	Yes	Drexlerviridae, K. pneumoniae	OU342755	49924	0	0.238095	NA	Tryptone soy agar
35797946	No	Drexlerviridae, K. pneumoniae	OM328157	48227	0	0.636364	NA	Tryptone soy agar
35797946	No	Drexlerviridae, K. pneumoniae	OM328157	48227	0	NA	0.636364	Tryptone soy agar
36877024	Yes	Drexlerviridae, K. pneumoniae	OM032871	45195	0	0.446809	NA	LB agar
36877024	Yes	Drexlerviridae, K. pneumoniae	MZ428222	45558	0	0.276596	NA	LB agar
36877024	Yes	Drexlerviridae, K. pneumoniae	MZ428228	48826	0	0.106383	NA	LB agar
36877024	Yes	Drexlerviridae, K. pneumoniae	MZ428226	48933	0	0.12766	NA	LB agar
36877024	Yes	Drexlerviridae, K. pneumoniae	MZ428227	48935	0	0.0638298	NA	LB agar
36877024	Yes	Drexlerviridae, K. pneumoniae	MZ571833	49068	0	0.191489	NA	LB agar
36877024	Yes	Drexlerviridae, K. pneumoniae	MZ571834	49568	0	0.212766	NA	LB agar
36877024	Yes	Drexlerviridae, K. pneumoniae	MZ571831	49631	0	0.468085	NA	LB agar
36877024	Yes	Drexlerviridae, K. pneumoniae	MZ428223	49636	0	0.191489	NA	LB agar
36877024	Yes	Drexlerviridae, K. pneumoniae	MZ428225	49684	0	0.0851064	NA	LB agar
36877024	Yes	Drexlerviridae, K. pneumoniae	ON881905	50559	0	0.191489	NA	LB agar
36877024	Yes	Drexlerviridae, K. pneumoniae	MZ428224	51554	0	0.0851064	NA	LB agar
36877024	Yes	Drexlerviridae, K. pneumoniae	MZ428221	51784	0	0.0851064	NA	LB agar
36985241	Yes	Drexlerviridae, K. pneumoniae	OQ404738	50237	0	0.0952381	NA	LB agar
36985241	Yes	Drexlerviridae, K. pneumoniae	OQ404738	50237	0	NA	0.0285714	LB agar
