# Supplementary material for: Lytic Spectra of Tailed Bacteriophages: A Systematic Review and Meta-Analysis
Source: Viruses. 2024 Dec 4;16(12):1879. doi: 10.3390/v16121879 (PMC11680127; doi:10.3390/v16121879)
Supplement: Supplementary file 1 [file viruses-16-01879-s001.zip › Supplement/Data S3.xlsx]

## Sheet: Independent tests
PMID_or_Title	Typinghost1	Host1species	Genome	Phage_name	Genome_size	Phage_class	Phage_family	Phage_subfamily	Phage_genus	Integrase	Morphology	HR_determination	HR_type	Lysis_notspec	Complete_lysis	Incomplete_lysis	No_lysis	Spotting_HR	Plaquing_HR	Tested_strains	Delta_SHR	Delta_PHR
35062209	Molecular	Klebsiella pneumoniae	MZ322895	vB_KpnM_VAC13	174826	Caudoviricetes	Straboviridae	NA	Slopekvirus	Absent	myovirus	Spot test	Spotting	26	1	25	22	0.541667	NA	48	0.117908
36877024	Molecular	Klebsiella pneumoniae	MZ322895	vB_KpnM_VAC13	174826	Caudoviricetes	Straboviridae	NA	Slopekvirus	Absent	myovirus	Spot test	Spotting	31	6	25	16	0.659574	NA	47
35062209	Molecular	Klebsiella pneumoniae	MZ612130	vB_KpnM-VAC66	178532	Caudoviricetes	Straboviridae	NA	Slopekvirus	Absent	myovirus	Spot test	Spotting	21	0	21	27	0.4375	NA	48	0.179521
36877024	Molecular	Klebsiella pneumoniae	MZ612130	vB_KpnM-VAC66	178532	Caudoviricetes	Straboviridae	NA	Slopekvirus	Absent	myovirus	Spot test	Spotting	29	3	26	18	0.617021	NA	47
27144083	No	Pseudomonas aeruginosa	AJ505558	phiKMV	42519	Caudoviricetes	Autographiviridae	Krylovirinae	Phikmvvirus	Absent	podovirus	Spot test, dilutions	Plaquing	3	NA	NA	22	NA	0.12	25		0.0628571
31781060	No	Pseudomonas aeruginosa	AJ505558	phiKMV	42519	Caudoviricetes	Autographiviridae	Krylovirinae	Phikmvvirus	Absent	podovirus	Spot test, dilutions	Plaquing	2	NA	NA	33	NA	0.0571429	35
27144083	No	Pseudomonas aeruginosa	KM411959	Pa2	73008	Caudoviricetes	Schitoviridae	Migulavirinae	Litunavirus	Absent	myovirus	Spot test, dilutions	Plaquing	5	NA	NA	20	NA	0.2	25		0.0571429
31781060	No	Pseudomonas aeruginosa	KM411959	Pa2	73008	Caudoviricetes	Schitoviridae	Migulavirinae	Litunavirus	Absent	myovirus	Spot test, dilutions	Plaquing	5	NA	NA	30	NA	0.142857	35
19411410	Molecular	Staphylococcus aureus	AB903967	phiSA012	142094	Caudoviricetes	Herelleviridae	Twortvirinae	Kayvirus	Absent	myovirus	Spot test	Spotting	15	8	7	1	0.9375	NA	16	0.0625
29315249	Molecular	Staphylococcus aureus	AB903967	phiSA012	142094	Caudoviricetes	Herelleviridae	Twortvirinae	Kayvirus	Absent	myovirus	Spot test	Spotting	99	98	1	0	1	NA	99
19411410	Molecular	Staphylococcus aureus	AP018375	phiSA039	141038	Caudoviricetes	Herelleviridae	Twortvirinae	Kayvirus	Absent	myovirus	Spot test	Spotting	15	13	2	1	0.9375	NA	16	0.052399
29315249	Molecular	Staphylococcus aureus	AP018375	phiSA039	141038	Caudoviricetes	Herelleviridae	Twortvirinae	Kayvirus	Absent	myovirus	Spot test	Spotting	98	82	16	1	0.989899	NA	99
35062209	Molecular	Klebsiella pneumoniae	MZ322895	vB_KpnM_VAC13	174826	Caudoviricetes	Straboviridae	NA	Slopekvirus	Absent	myovirus	Spot test	Spotting	26	1	25	22	0.541667	NA	48	0.117908
36877024	Molecular	Klebsiella pneumoniae	MZ322895	vB_KpnM_VAC13	174826	Caudoviricetes	Straboviridae	NA	Slopekvirus	Absent	myovirus	Spot test	Spotting	31	6	25	16	0.659574	NA	47
35062209	Molecular	Klebsiella pneumoniae	MZ612130	vB_KpnM-VAC66	178532	Caudoviricetes	Straboviridae	NA	Slopekvirus	Absent	myovirus	Spot test	Spotting	21	0	21	27	0.4375	NA	48	0.158245
36877024	Molecular	Klebsiella pneumoniae	MZ612130	vB_KpnM-VAC66	178532	Caudoviricetes	Straboviridae	NA	Slopekvirus	Absent	myovirus	Spot test	Spotting	28	3	25	19	0.595745	NA	47
																			Average difference	0.10106
